# Supplementary material for: Exploring Novel Genomic Loci and Candidate Genes Associated with Plant Height in Bulgarian Bread Wheat via Multi-Model GWAS
Source: Plants (Basel). 2024 Oct 3;13(19):2775. doi: 10.3390/plants13192775 (PMC11479123; doi:10.3390/plants13192775)
Supplement: Supplementary file 1 [file plants-13-02775-s001.zip]

Archive with 5 entries (5 files):
- Figure_S1.jpg
- Figure_S2.jpg
- Figure_S3.jpg
- Figure_S4.jpg
- plants-3181190-Supplementary TablesS1-to-S6-revised.xlsx
