# Supplementary material for: Exploring Novel Genomic Loci and Candidate Genes Associated with Plant Height in Bulgarian Bread Wheat via Multi-Model GWAS
Source: Plants (Basel). 2024 Oct 3;13(19):2775. doi: 10.3390/plants13192775 (PMC11479123; doi:10.3390/plants13192775)
Supplement: Supplementary file 1 [file plants-13-02775-s001.zip › plants-3181190-Supplementary TablesS1-to-S6-revised.xlsx]

## Sheet: Table S1-revised
Table S1: List of 179 bread wheat accessions - information about the status, period of release, region, presence of known Rht genes, phenotypic data, and known pedigrees
Accession name	Status	Period of collection/variety release	Region of breeding/ collection site	Xgwm261-allele (bp)	Rht-B1b/d	Rht-B1a	Rht-D1b/d	Rht-D1a	Postulated Rht genotype	PH_2014	PH_2017	PH_2021	PH_Ave	PH_BLUE	Known pedigree
Aglika	Modern	after 1990	Northern Bulgaria	203	+	-	-	+	Rht-B1b/d	109	76.6667	86.0833	90.5833	84.7293	2558-128 (incl. Bezostaya-1) х Pliska (incl. Roussalka, S-13)
Albena	Modern	after 1990	Northern Bulgaria	192	+	-	-	+	Rht-B1b/d + Rht8	105	76.8889	84.3333	88.7407	99.4186	selection from F-1959-W 1-2 (Romania)
Anna	Modern	after 1990	Northern Bulgaria	192					Rht8	93.75	76.125	74.5	81.4583	93.5113	Lepoklasa x Pryaspa
Antonovka	Modern	after 1990	Northern Bulgaria						n.a.	114.25	80	91.6111	95.287	94.1882	Fuss x Pryaspa
Bolyarka	Modern	after 1990	Northern Bulgaria	192					Rht8	112.429	82	89.5	94.6429	99.5791	Yantar x (Prostor x Krasnodarskaya)
Bozhana	Modern	after 1990	Northern Bulgaria						n.a.	122.875	91.3333	85.5625	99.9236	97.44	Obrij (=Red River 68 х Odesskaya 51) x Milena
Demetra	Modern	after 1990	Northern Bulgaria	192					Rht8	105.833	78.3	83.9375	89.3569	100.454	Erythrosperum 1613x 86 xEr.103 x SuperX x Zlatna dolina
Dobrotitsa	Modern	after 1990	Northern Bulgaria	192	-	+	-	+	Rht8	101.167	73.625	86.0833	86.9583	88.2837	2558-128 (incl. Bezostaya-1) х 4199 х 5460-1039
Dona	Modern	after 1990	Northern Bulgaria	192					Rht8	114.286	86.4	99.2	99.9619	96.4189	Donskaya Bezostaya x Olviya (Odessa)
Dragana	Modern	after 1990	Northern Bulgaria						n.a.	112	84.4	85.6667	94.0222	96.939	Miryana (=Sredets-68 x Trakya)+gamma rays x Nadya (Russia)
Elitsa	Modern	after 1990	Northern Bulgaria	192	+	-	-	+	Rht-B1b/d + Rht8	107.667	74.5	91.4375	91.2014	88.026	Yuzhnaya Zarya x Pliska
Enola	Modern	after 1990	Northern Bulgaria	192	+	-	-	+	Rht-B1b/d + Rht8	101.857	70	85.4167	85.7579	88.3272	(Kiten х 4360-5) х Trakiya) х Hersonskaya-552
Galateya	Modern	after 1990	Northern Bulgaria	203	+	-	-	+	Rht-B1b/d	99	70.8889	80.25	83.3796	84.9903	(NS4R x Kaliakra x Libellula) x (Bezostaya-1 x Pliska)
Goritsa	Modern	after 1990	Northern Bulgaria						n.a.	98.6667	74.6667	87.1667	86.8333	95.761	n.a.
Ideal	Modern	after 1990	Northern Bulgaria	192	-	+	-	+	Rht8	108.125	80.4	94.25	94.2583	86.5344	М-51-112 (incl. Bezostaya-1) х М-524 (incl. Sadovo-1)
Iveta	Modern	after 1990	Northern Bulgaria	192	+	-	-	+	Rht-B1b/d + Rht8	112.286	85.2222	90.25	95.9193	91.2959	Obrij x Mironovskaya 61
Kalina	Modern	after 1990	Northern Bulgaria						n.a.	97.4286	69.2857	83.1667	83.2937	98.0526	Prostor x Enola x Prostor
Karat	Modern	after 1990	Northern Bulgaria	174					n.a.	117.625	84.9	97.5833	100.036	88.8939	2811-2 (incl. Bezostaya-1, Zlatna dolina, Sava) х 371-2023
Karina	Modern	after 1990	Northern Bulgaria						n.a.	104.5	69.7778	83.25	85.8426	85.6495	Antilema 1-8 x Pliska
Kiara	Modern	after 1990	Northern Bulgaria						n.a.	109.5	77.6667	91.1667	92.7778	93.1002	Klassic x Enola
Korona	Modern	after 1990	Northern Bulgaria						n.a.	103.875	77.4	91.25	90.8417	96.7643	(Pryaspa х Olviya) х (Manital х Flamura 80 )
Kristal	Modern	after 1990	Northern Bulgaria	192	+	-	-	+	Rht-B1b/d + Rht8	105.333	74.2222	89.5	89.6852	93.7697	(F9-75 x (Langedog x 19-16 x Avrora) х 7523-11
Kristi	Modern	after 1990	Northern Bulgaria	192					Rht8	117.333	83.375	92.75	97.8194	88.7276	Miryana (=Sredets-68 x Trakya)+gamma rays x Pryaspa x Enola
Kristora	Modern	after 1990	Northern Bulgaria	192					Rht8	105.857	75.9	94.75	92.169	90.3143	Kristal х Todora
Laska	Modern	after 1990	Northern Bulgaria	192	+	-	-	+	Rht-B1b/d + Rht8	104.625	78.6667	91.0833	91.4583	107.695	F-2498-W1-2 (Romania) х Obrij
Lazarka	Modern	after 1990	Northern Bulgaria	192					Rht8	102.571	77.2	96.375	92.0488	100.462	Yuna x Flamura 85
Lider	Modern	after 1990	Northern Bulgaria						n.a.	107.5	78.2222	86.8333	90.8519	89.5811	Roussalka x Ae. variabilis x Trayana
Liliya	Modern	after 1990	Northern Bulgaria	192					Rht8	113.75	84.2	92.6667	96.8722	101.336	Pryaspa х Mironovskaya 27
Ludogorie	Modern	after 1990	Northern Bulgaria	192	+	-	-	+	Rht-B1b/d + Rht8	102.75	74.7778	85.9167	87.8148	87.8566	(SO 290/756 х 4888-682) х Pliska) х 4067-622
Medeya	Modern	after 1990	Northern Bulgaria	192	-	+	-	+	Rht8	99.2857	69.875	77.8125	82.3244	95.5466	Polukarlik-3 х Yantar
Merilin	Modern	after 1990	Northern Bulgaria	192					Rht8	101.857	71	87.0625	86.6399	98.8122	Lutescens 598 х kG2852-21 х 5IWWSN-T-118-12 (Krasnodar and CIMMYT)
Milena	Modern	after 1990	Northern Bulgaria	192	-	+	-	+	Rht8	116	86.7778	94	98.9259	100.812	((203-238 х Vedrina) х 593-51) х ((Olsen dwarf x Odesskaya 16) х (Yuzhnaya Zarya х 780-66) х Odesskaya 86)
Miziya	Modern	after 1990	Northern Bulgaria	192	-	+	-	+	Rht8	120	90.3333	99.4167	103.25	97.6349	Vratsa х 271-63 (Shipka)
Neda	Modern	after 1990	Northern Bulgaria	192					Rht8	107	82	92.9167	93.9722	94.5491	GP 2558-128 (incl. Bezostaya-1) х 3746-2 (=Sadovo-1 х Roason)
Nivyana	Modern	after 1990	Northern Bulgaria	192	-	+	-	+	Rht8	100.429	82.6667	93	92.0317	90.3679	Yantar x Obrij x Yantar
Preslav	Modern	after 1990	Northern Bulgaria	192	-	+	-	+	Rht8	111.25	73.5	88.6667	91.1389	93.9133	Armada x 9987-29 (incl. Slavyanka)
Progres	Modern	after 1990	Northern Bulgaria	192					Rht8	116.571	89.5	91	99.0238	91.246	Shabla х 1027-1
Rada	Modern	after 1990	Northern Bulgaria						n.a.	110.571	86.3	99.4167	98.7627	137.424	n.a.
Slaveya	Modern	after 1990	Northern Bulgaria	203					n.a.	107	75.9	89.9167	90.9389	85.0244	Pliska х 2558-128 х Pliska
Stoyana	Modern	after 1990	Northern Bulgaria						n.a.	108.625	73.7	92	91.4417	96.2058	2477-2 (=NS 175 x Libelulax Bezostaya-1) х Slaveya
Svilena	Modern	after 1990	Northern Bulgaria	192	+	-	-	+	Rht-B1b/d + Rht8	101.875	81.7778	91.5	91.7176	95.2216	(863-А-31 х Super Zlatna) х 76-24-5
Todora	Modern	after 1990	Northern Bulgaria	174	+	-	-	+	Rht-B1b/d	117.667	83.125	95.0833	98.625	92.8112	1011-57 х Trayana (incl. S-13; No234; Avrora and Bezostaya-1)
Velizara	Modern	after 1990	Northern Bulgaria	192					Rht8	112.125	81.4444	87.6667	93.7454	95.4362	Yantar х Przhevalskaya
Yanitsa	Modern	after 1990	Northern Bulgaria						n.a.	111.571	78.5	93.5	94.5238	94.1638	n.a.
Zlatina	Modern	after 1990	Northern Bulgaria	192					Rht8	114.429	76.9	92.9167	94.7484	140.37	Obrij x 129-171-1
Zlatitsa	Modern	after 1990	Northern Bulgaria						n.a.	103.333	76.7	87.5	89.1778	103.549	Yuna (Russia) x Flamura 85 (Romania)
Zlatiya	Modern	after 1990	Northern Bulgaria						n.a.	117.375	85.6667	98.75	100.597	87.1391	n.a.
Zora	Modern	after 1990	Northern Bulgaria	192	-	+	-	+	Rht8	113.5	83.2	98.5833	98.4278	87.8425	(2558-128 х 5460-965) х 6350-44 (incl. No234, Erythrospermum 34, Roussalka)
Avangard	Modern	after 1990	Southern Bulgaria						n.a.	117.125	81	90.6667	96.2639	93.4213	Pobeda + Sodium azide 1 mM
Boryana	Modern	after 1990	Southern Bulgaria	192	-	+	-	+	Rht8	101.5	73.7	84.5625	86.5875	85.4562	(9855-18/NS-314 x Avrora) х Momchil
Diamant	Modern	after 1990	Southern Bulgaria	192	-	+	-	+	Rht8	114.556	80.7	92.6	95.9519	94.8085	Yubilej x Sadovo-1
Fermer	Modern	after 1990	Southern Bulgaria						n.a.	111	88	85.3333	94.7778	83.462	Pobeda + gamma irradiation 50 Gy
Gizda	Modern	after 1990	Southern Bulgaria						n.a.	111.75	79.1	86.6667	92.5056	93.6352	Pobeda + Sodium azide 1mM
Guinness	Modern	after 1990	Southern Bulgaria						n.a.	110.25	84.8889	92.125	95.7546	91.9518	Katya + gamma irradiation 50 Gy
Joana	Modern	after 1990	Southern Bulgaria						n.a.	99.25	61.5	104.083	88.2778	94.1284	Pobeda + gamma irradiation 50 Gy
KM-135	Modern	after 1990	Southern Bulgaria						n.a.	89.375	66.2	75.3333	76.9694	94.9154	Proteika х Zagorka
Lyusil	Modern	after 1990	Southern Bulgaria						n.a.	98.125	79.6	87.6667	88.4639	97.5289	selection in line КС 750 (=Yantar х Medven)
Murgavets	Modern	after 1990	Southern Bulgaria	192	+	-	-	+	Rht-B1b/d + Rht8	107.5	79	98.5833	95.0278	95.5758	Altimir-67 (=Skorospelka-35 x Mexipac) х Sadovo-1
Mustang	Modern	after 1990	Southern Bulgaria	192	-	+	-	+	Rht8	114.5	87.5	87.9167	96.6389	92.4123	Sadovo-1 х S 1503-142 (line from Zimbabwe) х Sadovo Super х Clement
Niki	Modern	after 1990	Southern Bulgaria						n.a.	99.7143	65	78.0833	80.9325	94.1313	Sadovo super x Pobeda
Nikolaj	Modern	after 1990	Southern Bulgaria						n.a.	108.833	84.3333	92.6667	95.2778	98.0765	Bul 5052- Ph x VІІІ F5 kr.19-а2-10
Nova Zvezda	Modern	after 1990	Southern Bulgaria						n.a.	105.714	79.4	87.8333	90.9825	93.871	90-Zong 150 x КС60
Panaceya	Modern	after 1990	Southern Bulgaria						n.a.	108.625	81.4286	99.0833	96.379	86.6707	Pobeda + Sodium azide 1 mM
Pavlinka	Modern	after 1990	Southern Bulgaria						n.a.	109.571	83.875	87.625	93.6905	98.2292	n.a.
Petya	Modern	after 1990	Southern Bulgaria						n.a.	105.5	78	82.75	88.75	99.719	Thesse x 10/108 Karmen
Polena	Modern	after 1990	Southern Bulgaria						n.a.	113.429	75.4	87.375	92.0679	101.609	Kristal х Spartanka
Prelom	Modern	after 1990	Southern Bulgaria	192	+	-	-	+	Rht-B1b/d + Rht8	134.625	92.3	94.75	107.225	103.368	Rositsa х Tundzha
Sadovo-552	Modern	after 1990	Southern Bulgaria	192	-	+	-	+	Rht8	135.667	97.5	90.3	107.822	104.797	Mironovskaya-15 х Н-10
Sadovo-772	Modern	after 1990	Southern Bulgaria	192	+	-	-	+	Rht-B1b/d + Rht8	106.857	78.7778	84.1667	89.9339	99.9561	Skitiya х Sadovo-1
Slavejno	Modern	after 1990	Southern Bulgaria						n.a.	100.714	77.1	91	89.6048	102.947	Prelom x Gabrier
Slaven	Modern	after 1990	Southern Bulgaria						n.a.	98	68.4	80	82.1333	93.5713	Garant x Bononiya
Stozher	Modern	after 1990	Southern Bulgaria						n.a.	109.75	85.5556	91.6667	95.6574	98.2125	Kardam х (NS-171-2 x Kavkaz) х Kavkaz
Strelets	Modern	after 1990	Southern Bulgaria						n.a.	110.143	82	88.75	93.631	104.16	Prelom x Super fatua
Tsarevets	Modern	after 1990	Southern Bulgaria						n.a.	111.875	73.4444	80.4167	88.5787	103.147	Zebrets x Katya
Vikhar	Modern	after 1990	Southern Bulgaria						n.a.	112.875	80.9	91.1667	94.9806	92.3448	Yunak x Flamura 80
Vselena	Modern	after 1990	Southern Bulgaria						n.a.	117.875	82.7	94	98.1917	92.39	Momchil + Sodium azide 1 mM
Yana	Modern	after 1990	Southern Bulgaria						n.a.	97.75	62	76.75	78.8333	97.8042	n.a.
Yunak	Modern	after 1990	Southern Bulgaria	192	+	-	-	+	Rht-B1b/d + Rht8	114.5	82.5	91.9167	96.3056	92.2199	Momchil x Katya
Gladiator-113	Modern	after 1990	Western Bulgaria	174	+	-	-	+	Rht-B1b/d	122.286	106.6	115.5	114.795	99.879	(Skorospelka 35 х Mexipak) х Siete Cerros
Lozen-6	Modern	after 1990	Western Bulgaria	174					n.a.	105.429	80.1	92.9167	92.8151	98.1815	(T. dicoccum x Ae. crassa) x Avrora
									Average:	108.825	79.4298	89.8313	92.6952	95.7344
Asenovka	Modern	1961-1990	Northern Bulgaria	192	-	+	-	+	Rht8	104	78.1	86.5	89.5333	90.6847	n.a.
Charodejka	Modern	1961-1990	Northern Bulgaria	192					Rht8	113.571	77.6667	89.5833	93.6071	89.2375	Roussalka (improved) х Zlatna dolina
Druzhba	Modern	1961-1990	Northern Bulgaria						n.a.	151.143	108.7	121	126.948	125.241	n.a.
Erythrospermum 19-16	Modern	1961-1990	Northern Bulgaria	192	-	+	-	+	Rht8	107.571	78.5714	90	92.0476	127.343	San Pastore x S-134
Ferrugineum-2	Modern	1961-1990	Northern Bulgaria						n.a.	110.143	76.7	85.6667	90.8365	97.4031	San Pastore x S-134
Kaliakra-2	Modern	1961-1990	Northern Bulgaria	192	-	+	-	+	Rht8	113.833	85.5	97.75	99.0278	92.8074	(Ibo-1828 x La Pervision) x Bezostaya-1 х Skorospelka-12
Kaloyan	Modern	1961-1990	Northern Bulgaria	192	-	+	-	+	Rht8	111.667	83.1	94.6875	96.4847	92.6624	(Cnem х Avrora) х Roussalka
Kardam	Modern	1961-1990	Northern Bulgaria	192	-	+	-	+	Rht8	99.7143	71	86.5833	85.7659	85.9451	(19-16-14 х NS-171-2) х Avrora
Kiten	Modern	1961-1990	Northern Bulgaria	192	-	+	-	+	Rht8	114.375	80.4	96.9167	97.2306	88.6168	(Libellula x Bezostaya-1) x (NS-171-2 x Erythrospermum 19-45)
Krapets	Modern	1961-1990	Northern Bulgaria	192	-	+	-	+	Rht8	110.125	81.1111	89.9167	93.7176	91.655	S-233 х (S-134 х San Pastore) x Bezostaya-1 х Bezostaya-1x NS-171-2
Krasen	Modern	1961-1990	Northern Bulgaria						n.a.	123	88.5	92.75	101.417	88.0473	n.a.
Kremena	Modern	1961-1990	Northern Bulgaria	192	-	+	-	+	Rht8	103.875	87.9	96.5833	96.1194	93.2596	(Erythrospermum 894 x Campоdoro) х Bezostaya-1
Levent	Modern	1961-1990	Northern Bulgaria	192	-	+	-	+	Rht8	120.5	101.25	79.5	100.417	97.71	Bezostaya-1 х Fiorello
Ludogorka	Modern	1961-1990	Northern Bulgaria	192	-	+	-	+	Rht8	120.75	86	93.5	100.083	92.7327	Bezostaya-1 х Etoile de Choisy
Pliska	Modern	1961-1990	Northern Bulgaria	192	+	-	-	+	Rht-B1b/d + Rht8	102.667	70.2	75.5	82.7889	85.8334	(5517-А-5-5-1-Р3) х Roussalka
Predela	Modern	1961-1990	Northern Bulgaria						n.a.	114.714	77.1	92.75	94.8548	92.3598	n.a.
Primorets	Modern	1961-1990	Northern Bulgaria						n.a.	117.571	94.4	84.625	98.8655	106.884	n.a.
Prostor	Modern	1961-1990	Northern Bulgaria	192					Rht8	100.5	75.7	92.125	89.4417	97.5426	(Roussalka х Rannya 12) х Nadadores (Mexico)
Pryaspa	Modern	1961-1990	Northern Bulgaria	192	-	+	-	+	Rht8	104	78.5556	89.8333	90.7963	93.8959	Avrora х Era (selection)
Puldin	Modern	1961-1990	Northern Bulgaria						n.a.	102.75	79.7	86.6667	89.7056	101.943	n.a.
Rekord	Modern	1961-1990	Northern Bulgaria						n.a.	101.875	74.7	67.3333	81.3028	122.3	Yantar х Medven
Roussalka	Modern	1961-1990	Northern Bulgaria	192	+	-	-	+	Rht-B1b/d + Rht8	95	66.6667	77.5	79.7222	85.2592	S-13 (=Bolin Estena x Libero) x BAN-54
Skitiya	Modern	1961-1990	Northern Bulgaria	192	-	+	-	+	Rht8	92.875	64.25	76.5833	77.9028	88.4519	Sonora-64 х Kavkaz х Zlatna dolina
Slavyanka	Modern	1961-1990	Northern Bulgaria	192	-	+	-	+	Rht8	109.875	75.1	81.0833	88.6861	82.9781	NS-313 x Bezostaya-1
Stolets	Modern	1961-1990	Northern Bulgaria						n.a.	102	75.4	89.5	88.9667	88.1645	n.a.
Tangra	Modern	1961-1990	Northern Bulgaria	192	-	+	-	+	Rht8	107.714	83.6	92.6667	94.6603	86.8777	n.a.
Toshevka	Modern	1961-1990	Northern Bulgaria	192	-	+	-	+	Rht8	113.625	78.4444	96.1667	96.0787	89.5001	NS-314 x Bezostaya-1
Trakiya	Modern	1961-1990	Northern Bulgaria	192	+	-	-	+	Rht-B1b/d + Rht8	102.857	72	87.75	87.5357	87.0237	(Bezostaya-1 х Elia) х Roussalka
Trapezitsa	Modern	1961-1990	Northern Bulgaria						n.a.	108.889	83.8889	98.8333	97.2037	110.753	n.a.
Trayana	Modern	1961-1990	Northern Bulgaria	192	-	+	-	+	Rht8	118.25	86.5	106.167	103.639	94.7555	(Ogosta х Kapli Supressia) х Avrora
Vega	Modern	1961-1990	Northern Bulgaria	192	-	+	-	+	Rht8	108.125	76.4444	84.4167	89.662	86.9401	(No 301 х S-13) х Rannaya-12 х NS-314
Vezhen	Modern	1961-1990	Northern Bulgaria						n.a.	107	72.1111	88.1667	89.0926	95.4123	n.a.
Yantar	Modern	1961-1990	Northern Bulgaria	192	-	+	-	+	Rht8	114.875	81.8	96.0833	97.5861	91.3922	Avrora х Era
Yasen	Modern	1961-1990	Northern Bulgaria	192	-	+	-	+	Rht8	111.286	79.7	91.6667	94.2175	87.2539	Kiten x Kardam
Zagore	Modern	1961-1990	Northern Bulgaria	192	-	+	-	+	Rht8	119.875	85.1	97.8333	100.936	139.044	lutescens 598 х kG2852-21 х 5IWWSN-T-118-12 (Krasnodar and CIMMYT)
Zlatoklas	Modern	1961-1990	Northern Bulgaria	192	-	+	-	+	Rht8	101.25	70.6	91.5	87.7833	85.1161	(Erythrospermum 19-16 x Bezostaya-1) х Bezostaya-1) х NS-171-2
Aheloj	Modern	1961-1990	Southern Bulgaria						n.a.	110.143	80.3333	84.75	91.7421	95.6863	n.a.
Bononiya	Modern	1961-1990	Southern Bulgaria	192	-	+	-	+	Rht8	120.625	88.8	97.75	102.392	94.3735	Krasnodarskij karlik x Ludogorka
Evmolpiya	Modern	1961-1990	Southern Bulgaria						n.a.	104.125	77.9	71.125	84.3833	99.4606	n.a.
Hebros	Modern	1961-1990	Southern Bulgaria	192	-	+	-	+	Rht8	120.375	90.9	96.3333	102.536	105.585	Fortunato x No 301
Hrabrets	Modern	1961-1990	Southern Bulgaria						n.a.	99.75	78.1	99	92.2833	89.238	Rekord x Slavyanka
Katya	Modern	1961-1990	Southern Bulgaria	192	-	+	-	+	Rht8	114.429	77.8889	90.5	94.2725	94.4254	(Fortunato x No 301) x Bezostaya-1
Lada	Modern	1961-1990	Southern Bulgaria	192	+	-	-	+	Rht-B1b/d + Rht8	108.429	74.6667	91.4167	91.504	102.203	(Etoile de Choisy x Bez-4) x Mexipak
Momchil	Modern	1961-1990	Southern Bulgaria	192	-	+	-	+	Rht8	116	87.1111	91.25	98.1204	101.389	NS-11-36 х Avrora
Ogosta	Modern	1961-1990	Southern Bulgaria	192	+	-	-	+	Rht-B1b/d + Rht8	100	73	86	86.3333	90.3038	(N 234 х S-13) x Bezostaya-1
Pobeda	Modern	1961-1990	Southern Bulgaria	192	-	+	-	+	Rht8	125.333	87.75	102.167	105.083	97.0415	T. sphaerococcum x Rotund. x (T. durum x Secale montanum) x Bezostaya-1 х Mexican 225
Sadovo super	Modern	1961-1990	Southern Bulgaria						n.a.	104	79.7	77.3333	87.0111	111.498	Moisson x (Yubilejna-3 x wheat-Agropyron hybrid 186)
Sadovo-1	Modern	1961-1990	Southern Bulgaria	192	-	+	-	+	Rht8	118	85.4	96.5	99.9667	97.0109	Yubilejna-3 х Bezostaya-1
Tundzha	Modern	1961-1990	Southern Bulgaria						n.a.	115.714	92	97.1667	101.627	94.5984	n.a.
Altimir-67	Modern	1961-1990	Western Bulgaria	192	-	+	-	+	Rht8	110.75	82.75	94.2833	95.9278	92.1376	Skorospelka 35 x Mexipak
Sredets-68	Modern	1961-1990	Western Bulgaria	192	-	+	-	+	Rht8	108	74.8	79.375	87.3917	97.5251	Skorospelka 35 х Mexipac
									Average:	110.539	80.7365	90.2086	93.8282	96.3824
Beliya	Historical	before 1960	Northern Bulgaria	211					wild	147.75	131.2	128.833	135.928	125.136	selection from a local wheat
Dimitrovka 5-11	Historical	before 1960	Northern Bulgaria						wild	144.875	109	117	123.625	113.094
Dobrudzhanka	Historical	before 1960	Northern Bulgaria	192					Rht8	111.625	82.1	89.05	94.2583	86.3346	Pliska x Albidum
No100-10	Historical	before 1960	Northern Bulgaria						wild	163.625	136.4	138.083	146.036	135.332
No1153	Historical	before 1960	Northern Bulgaria						wild	162.625	126.2	127.167	138.664	120.789
No127	Historical	before 1960	Northern Bulgaria	215					wild	159.333	124.5	133.083	138.972	117.257
No14 (Obr chiflik)	Historical	before 1960	Northern Bulgaria	215					wild	154.625	124.75	132.333	137.236	94.5226
No1438	Historical	before 1960	Northern Bulgaria						wild	168.5	124.25	133.5	142.083	120.821
No159 (Obr chiflik)	Historical	before 1960	Northern Bulgaria	165/174					wild	162	140	116	139.333	133.665	Local wheat x Noe
No16 (Obr chiflik)	Historical	before 1960	Northern Bulgaria	213					wild	162.5	127	136.167	141.889	138.322
No165	Historical	before 1960	Northern Bulgaria						wild	160.333	133.6	143.833	145.922	116.372
No182	Historical	before 1960	Northern Bulgaria	174					wild	154.875	117.2	138.083	136.719	134.347
No2315	Historical	before 1960	Northern Bulgaria						wild	162	140.2	138.333	146.844	129.903
No264	Historical	before 1960	Northern Bulgaria	174					wild	147.75	120.4	128.5	132.217	134.129
No301	Historical	before 1960	Northern Bulgaria	174					wild	162.375	118.4	134.667	138.481	129.56
No312	Historical	before 1960	Northern Bulgaria						wild	155.25	118.2	129.5	134.317	136.29
No7 (Obr chiflik)	Historical	before 1960	Northern Bulgaria						wild	157.375	127.2	135.667	140.081	91.4123
No84 (Obr chiflik)	Historical	before 1960	Northern Bulgaria	174					wild	162.75	129.889	137	143.213	92.2772
Okerman-17	Historical	before 1960	Northern Bulgaria	174					wild	144.125	103	122.833	123.319	114.481	Noe x No 16
Polyak	Historical	before 1960	Northern Bulgaria						wild	152.875	120	133.333	135.403	140.414
Ferrugineum-113	Historical	1961-1990	Southern Bulgaria						wild	164.75	128.7	122.188	138.546	121.51
Burgas-1	Historical	before 1960	Southern Bulgaria						n.a.	120	89.1	96.5833	101.894	88.6866	? x Neuzucht
Dunavka	Historical	before 1960	Southern Bulgaria	174					wild	150.75	127.4	134.333	137.494	134.383
Karnobat-92	Historical	before 1960	Southern Bulgaria						wild	157.875	131.2	134.167	141.081	128.868
Karnobatska ranozrejka	Historical	before 1960	Southern Bulgaria	174					wild	151.25	104.222	102.688	119.387	129.829	Glorieti x No 159
Maritsa	Historical	before 1960	Southern Bulgaria	211					wild	156.286	116.4	123.917	132.201	133.088
Merkur	Historical	before 1960	Southern Bulgaria						wild	140.5	104.8	91.625	112.308	131.958
Nadezhda-2	Historical	before 1960	Southern Bulgaria	174					wild	160.5	119.5	125.667	135.222	129.488	wheat-Agropyron hybrid-186 х Okerman
Nova Sadovka	Historical	before 1960	Southern Bulgaria						wild	145.5	114.111	109.417	123.009	113.239
Okerman-804	Historical	before 1960	Southern Bulgaria	213					wild	124.286	89	104.083	105.79	113.382	(Noe x No 16 ) x Mentana
Plamuk	Historical	before 1960	Southern Bulgaria						n.a.	110.286	79.4	92.8333	94.173	88.685	n.a.
Sadovska ranozrejka-4	Historical	before 1960	Southern Bulgaria	174					n.a.	102.625	75.3	85.375	87.7667	114.862
Slavyani	Historical	before 1960	Southern Bulgaria						n.a.	96.625	72.1	79.5833	82.7694	82.5591
Stalinka	Historical	before 1960	Southern Bulgaria						wild	158.167	102.3	123.167	127.878	131.947
Yubilejna-2	Historical	before 1960	Southern Bulgaria	165/174					wild	168	136.778	136.167	146.981	129.913	(Noe x Nо 16) x Mentana
Yubilejna-3	Historical	before 1960	Southern Bulgaria	174	-	+	-	+	wild	170	136.111	139	148.37	125.509	Okerman x Mentana
Knezha	Historical	before 1960	Western Bulgaria	213					wild	160.25	126.3	132.75	139.767	134.142
Sofia-312	Historical	before 1960	Western Bulgaria						wild	163.143	110.6	108.583	127.442	128.663
Sofia-40	Historical	before 1960	Western Bulgaria	215					wild	161.75	115.8	147	141.517	128.224
Vitosha	Historical	before 1960	Western Bulgaria						wild	157.571	108.3	114.083	126.652	126.193
Duskot-171	Landrace	before 1960	Northern Bulgaria	205					wild	150	125	130	135	125.692
Ivancha	Landrace	before 1960	Northern Bulgaria	205					wild	150.429	124.3	121.417	132.048	130.006
Kozlovets	Landrace	before 1960	Northern Bulgaria	165					wild	158.875	116.3	111	128.725	132.57
Nedan	Landrace	before 1960	Northern Bulgaria	165/203					wild	140.25	127.3	138.5	135.35	137.056
Slomer	Landrace	before 1960	Northern Bulgaria	205					wild	153.625	123.7	127.333	134.886	133.552
Tencha	Landrace	before 1960	Northern Bulgaria	165					wild	154.75	133.2	140.167	142.706	137.152
Bulgarische weizen-44	Landrace	before 1960	Southern Bulgaria	213					wild	155.875	128	131.583	138.486	140.475
Popovo	Landrace	before 1960	Southern Bulgaria	174					wild	150.625	123.222	128.833	134.227	136.724
									Average:	150.661	117.54	123.438	130.546	122.767

## Sheet: Table S2-ANOVA
Table S2: Factorial ANOVA for plant height in 179 wheat accessions from Bulgaria evaluated in three growing seasons
Source of Variation	SS	df	MS	F	P-value	F crit
Genotype	202226	178	1136.1	36.5639	1.83822e-159	1.23317
Growing season	88088.5	2	44044.2	1417.51	2.87614e-170	3.02108
Genotype × Growing season	11061.5	356	31.0716
Total	301376	536

## Sheet: Table S3 QTNs
Table S3: List of significant SNPs associated with plant height in three growing seasons and with BLUEs as detected by MLM, FarmCPU and BLINK
SNP	Chr	Position IWGSC RefSeq v1.0 (bp)	p	"-LOG10(P-Value)"	adj_P_value	"-LOG10(adj-P-Value)"	effect (cm)	PVE (%)	Model	Env.
wsnp_Ex_c3572_6531810	1A	523548089	2.1205e-06	5.67356	0.000710243	3.14859	9.83903	5.706	MLM	2017
BS00067339_51	1A	46236183	3.5362e-06	5.45146	0.000915233	3.03847	-10.039	5.49	MLM	2017
wsnp_Ex_c649_1279852	1B	681253286	2.6426e-06	5.57797	0.000778291	3.10886	-10.21	5.73	MLM	2017
D_contig25392_201	1D	31425047	1.6914e-06	5.77175	0.000628098	3.20197	10.0192	5.789	MLM	2017
AX-95126447	2A	24060452	4.0663e-07	6.3908	0.000385892	3.41353	-18.484	6.542	MLM	2017
Ra_c71628_188	2A	498044097	1.6606e-06	5.77973	0.000630364	3.20041	-10.291	5.798	MLM	2017
GENE-1350_36	2A	501850118	2.1656e-06	5.66442	0.0007114	3.14789	10.2046	5.658	MLM	2017
AX-158545828	2A	501850514	3.7773e-06	5.42282	0.00094888	3.02279	-9.9039	5.374	MLM	2017
Ra_c22880_760	2A	498105752	3.9564e-06	5.4027	0.000951876	3.02142	-9.7507	5.452	MLM	2017
AX-158547785	2D	528595660	9.8487e-08	7.00662	0.000240336	3.61918	10.9268	7.339	MLM	2017
AX-94782932	2D	21061255	3.4025e-07	6.4682	0.000387477	3.41175	-18.773	6.785	MLM	2017
wsnp_Ex_c10667_17387885	3A	514109963	1.0874e-07	6.96361	0.000309583	3.50922	11.1499	6.982	MLM	2014
wsnp_Ex_c10667_17387885	3A	514109963	9.0482e-09	8.04344	7.72807e-05	4.11193	11.6763	8.589	MLM	2017
Tdurum_contig50392_1355	3A	522060474	1.587e-07	6.79942	0.000338864	3.46997	11.1768	6.908	MLM	2014
Tdurum_contig50392_1355	3A	522060474	4.2107e-08	7.37565	0.000143854	3.84208	11.279	7.986	MLM	2017
tplb0050h15_1287	3A	514494005	3.1712e-07	6.49878	0.000492459	3.30763	-10.748	6.469	MLM	2014
tplb0050h15_1287	3A	514494005	7.5732e-09	8.12072	0.000129365	3.88818	-11.833	8.743	MLM	2017
wsnp_BE494474A_Ta_2_2	3A	528521643	5.748e-07	6.24048	0.000755287	3.12189	10.9398	6.132	MLM	2014
wsnp_BE494474A_Ta_2_2	3A	528521643	4.5115e-07	6.34568	0.000366978	3.43536	10.5985	6.477	MLM	2017
AX-158523079	3A	514560784	5.3478e-08	7.27182	0.000152252	3.81744	-11.023	7.703	MLM	2017
Kukri_c82097_197	3A	528592786	1.0621e-07	6.97383	0.000226785	3.64439	-10.903	7.253	MLM	2017
IAAV3488	3A	510828578	2.482e-07	6.6052	0.000353313	3.45184	-10.076	6.801	MLM	2017
AX-110475661	3A	516634942	4.7938e-07	6.31932	0.000356033	3.44851	10.1114	6.491	MLM	2017
wsnp_Ex_c15269_23492289	3A	533660228	2.9995e-07	6.52295	0.000365982	3.43654	10.2806	6.871	MLM	2017
BobWhite_c42102_237	3A	519210010	6.0307e-07	6.21963	0.000367916	3.43425	-9.984	6.406	MLM	2017
wsnp_Ex_c9458_15679797	3A	519083151	6.0009e-07	6.22178	0.000379657	3.42061	-9.8856	6.326	MLM	2017
Tdurum_contig59782_86	3A	517075014	4.4612e-07	6.35055	0.000381031	3.41904	-10.081	6.536	MLM	2017
RAC875_c53864_310	3A	517662435	4.3349e-07	6.36302	0.00038973	3.40924	10.084	6.538	MLM	2017
wsnp_Ra_c7280_12576178	3A	517664962	2.9688e-07	6.52742	0.0003901	3.40882	10.2092	6.694	MLM	2017
Ku_c28597_514	3A	517074804	5.99e-07	6.22257	0.000393543	3.40501	-10.023	6.363	MLM	2017
AX-110568350	3A	526863833	2.3065e-07	6.63705	0.000393996	3.40451	-10.526	6.899	MLM	2017
RAC875_c11672_1240	3A	518489400	5.978e-07	6.22344	0.000408465	3.38885	-9.9441	6.337	MLM	2017
AX-94798864	3A	516790713	2.2028e-07	6.65702	0.000418091	3.37873	-10.542	6.863	MLM	2017
wsnp_Ex_c15269_23491104	3A	533662370	7.516e-07	6.12401	0.000442718	3.35387	9.82766	6.271	MLM	2017
wsnp_Ex_c12948_20511479	3A	519207678	8.6408e-07	6.06345	0.000476136	3.32227	-9.7665	6.223	MLM	2017
Ex_c18484_2048	3A	525200865	9.7428e-07	6.01132	0.000520083	3.28393	-10.101	6.084	MLM	2017
AX-94494112	3A	565773483	1.1027e-06	5.95754	0.000538181	3.26907	-10.303	6.033	MLM	2017
Tdurum_contig57693_581	3A	510597947	1.1003e-06	5.95849	0.000552804	3.25743	9.68026	6.006	MLM	2017
AX-94626731	3A	511074412	1.2945e-06	5.8879	0.000566991	3.24642	9.432	5.998	MLM	2017
wsnp_Ex_rep_c69752_68711460	3A	523556188	1.2817e-06	5.89221	0.000576158	3.23946	10.1052	6.116	MLM	2017
Excalibur_c5561_1013	3A	511075982	1.2516e-06	5.90253	0.000577833	3.2382	-9.5419	6.072	MLM	2017
AX-158523730	3A	522240993	1.4043e-06	5.85254	0.000599706	3.22206	-9.9611	5.879	MLM	2017
AX-158523405	3A	535003397	1.4714e-06	5.83227	0.000613035	3.21251	10.3471	5.87	MLM	2017
Ex_c18484_2026	3A	525200887	1.6148e-06	5.79188	0.000626909	3.2028	9.83126	5.868	MLM	2017
BobWhite_c34548_96	3A	522059012	1.5972e-06	5.79664	0.000634497	3.19757	9.90332	5.889	MLM	2017
AX-94476859	3A	57568625	1.8592e-06	5.73067	0.000661643	3.17938	-9.6437	5.779	MLM	2017
RFL_Contig1175_354	3A	534989360	1.8241e-06	5.73895	0.000662963	3.17851	10.2666	5.775	MLM	2017
AX-158576879	3A	511677416	2.0747e-06	5.68304	0.000708801	3.14948	9.18939	5.704	MLM	2017
AX-158532852	3A	511753633	2.402e-06	5.61943	0.000774169	3.11116	9.16422	5.624	MLM	2017
Kukri_rep_c93484_422	3A	629088952	2.641e-06	5.57823	0.000791466	3.10157	15.5935	5.552	MLM	2017
TA005795-0543	3A	510837413	2.6139e-06	5.58271	0.000797333	3.09836	-9.0648	5.562	MLM	2017
Kukri_rep_c110544_248	3A	742613091	2.8669e-06	5.54259	0.000802826	3.09538	9.86149	5.548	MLM	2017
Excalibur_c10079_1585	3A	56675601	2.847e-06	5.54561	0.000810541	3.09123	10.0108	5.614	MLM	2017
wsnp_Ex_c2148_4035913	3A	514311380	3.0461e-06	5.51626	0.00083925	3.07611	9.06309	5.485	MLM	2017
Excalibur_c29205_537	3A	514623977	3.4453e-06	5.46277	0.000905425	3.04315	-9.086	5.423	MLM	2017
wsnp_Ex_c32003_40728918	3A	514313603	3.7804e-06	5.42246	0.000935896	3.02877	-8.9128	5.371	MLM	2017
TA004174-0504	3A	521305030	3.7717e-06	5.42346	0.000961615	3.017	9.21198	5.507	MLM	2017
AX-94607423	3B	745220343	1.169e-06	5.93219	0.00055469	3.25595	-9.5813	5.974	MLM	2017
CAP11_c3631_75	4A	570466352	1.4095e-07	6.85093	0.000343958	3.46349	-11.694	6.866	MLM	2014
CAP11_c3631_75	4A	570466352	2.9564e-08	7.52924	0.000126253	3.89876	-11.858	7.946	MLM	2017
IACX5914	4A	614869552	3.2028e-06	5.49447	0.000868416	3.06127	-9.6303	5.495	MLM	2017
Tdurum_contig96830_155	5A	488630199	1.1001e-06	5.95857	0.000569452	3.24454	-12.659	6.026	MLM	2017
RFL_Contig5616_1779	5B	692564868	4.7028e-07	6.32764	0.000365151	3.43753	11.1481	6.463	MLM	2017
RFL_Contig5616_1779	5B	692564868	4.2499e-08	7.37162	0.000725968	3.13908	8.00811	4.354	MLM	BLUE
wsnp_JD_c12221_12509932	5B	523549905	2.7087e-06	5.56724	0.000784238	3.10555	9.58566	5.551	MLM	2017
Kukri_c1214_948	5B	692634374	1.0468e-07	6.98014	0.000894072	3.04863	-8.0299	4.074	MLM	BLUE
Jagger_c8037_96	5D	553793902	2.4154e-06	5.61701	0.000764072	3.11687	-9.8118	5.607	MLM	2017
BS00036878_51	6A	455646736	5.5425e-08	7.25629	0.000236692	3.62582	13.5216	7.384	MLM	2014
BS00036878_51	6A	455646736	4.0174e-07	6.39605	0.000403678	3.39397	11.9988	6.585	MLM	2017
AX-158543245	6A	454638223	5.0674e-08	7.29521	0.000288538	3.5398	-12.755	7.38	MLM	2014
AX-158543245	6A	454638223	2.3828e-07	6.62291	0.000370027	3.43177	-11.51	6.811	MLM	2017
AX-158527035	6A	456601664	1.6282e-07	6.78829	0.000309032	3.51	-13.038	6.796	MLM	2014
AX-158527035	6A	456601664	2.0604e-06	5.68605	0.000718281	3.14371	-11.22	5.691	MLM	2017
Tdurum_contig53138_302	6A	454649350	1.0411e-07	6.98251	0.000355681	3.44894	-13.086	7.052	MLM	2014
Tdurum_contig53138_302	6A	454649350	1.5682e-06	5.8046	0.000637809	3.19531	-11.219	5.846	MLM	2017
IAAV7384	6A	454649422	4.8231e-08	7.31667	0.000411941	3.38517	13.209	7.406	MLM	2014
IAAV7384	6A	454649422	4.8028e-07	6.31851	0.000341839	3.46618	11.5655	6.44	MLM	2017
AX-158587929	6A	456751529	2.7682e-07	6.5578	0.000472864	3.32526	12.2564	6.517	MLM	2014
AX-94674935	6A	455658391	3.5322e-07	6.45195	0.000502809	3.2986	-12.645	6.375	MLM	2014
AX-94674935	6A	455658391	3.8474e-06	5.41483	0.000938876	3.02739	-10.9	5.359	MLM	2017
AX-95228827	6A	454655948	3.9771e-08	7.40043	0.000679368	3.16789	-12.856	7.546	MLM	2014
AX-95228827	6A	454655948	3.911e-07	6.40771	0.000417548	3.37929	-11.279	6.584	MLM	2017
GENE-3965_8	6A	514496178	7.3956e-07	6.13103	0.000902369	3.04462	-10.365	6.008	MLM	2014
GENE-3965_8	6A	514496178	1.6898e-08	7.77216	9.62172e-05	4.01675	-11.502	8.251	MLM	2017
wsnp_Ex_c4954_8813973	6A	351828879	3.269e-06	5.48559	0.000872517	3.05923	-11.82	5.443	MLM	2017
AX-94569988	6D	404325009	2.5519e-06	5.59314	0.000792574	3.10096	-9.0495	5.588	MLM	2017
tplb0035h03_1251	7B	709198293	8.5405e-07	6.06852	0.000486296	3.3131	10.307	6.167	MLM	2017
BS00022355_51	1A	7658705	2.46047e-09	8.60898			9.99362	0	BLINK	2021
AX-94907052	1A	12819799	7.13002e-08	7.14691			8.49782	0.283138	BLINK	2021
BobWhite_c33506_732	1A	458506535	5.84147e-07	6.23348			-9.71406	0	BLINK	2021
AX-94907052	1A	12819799	5.09578e-07	6.29279			7.03676	7.29397e-07	BLINK	BLUE
tplb0043h23_1346	1A	13083746	1.90715e-08	7.71962			6.15924	1.69907e-07	BLINK	BLUE
RFL_Contig5001_1099	1A	353916314	1.39668e-07	6.8549			6.61665	2.0192	BLINK	BLUE
wsnp_BF485168B_Ta_2_1	1A	498065102	1.66276e-07	6.77917			8.32253	7.93789e-06	BLINK	BLUE
AX-109338741	1A	579300838	1.17152e-06	5.93125			-6.25437	0.147611	BLINK	BLUE
AX-94770609	1B	542931149	2.92721e-07	6.53355			10.5373	5.17088	BLINK	2021
TA004081-0677	1B	545212292	1.28086e-06	5.8925			9.02765	1.87846	BLINK	2021
RAC875_c32687_153	1B	555774772	6.15445e-10	9.21081			11.3993	3.03881	BLINK	2021
Tdurum_contig48523_1838	1B	560494368	2.88865e-07	6.5393			9.65464	2.44519e-06	BLINK	2021
BS00039740_51	1B	565990624	6.41241e-08	7.19298			6.96313	0.358058	BLINK	2021
RAC875_c78619_523	1B	613933793	1.04333e-15	14.9816			-20.8604	1.77574e-08	BLINK	2021
Kukri_c19247_711	1B	614455707	4.36809e-17	16.3597			16.9731	4.78257	BLINK	2021
BobWhite_rep_c62955_567	1B	682485435	8.15991e-07	6.08831			-6.4985	1.50593	BLINK	2021
GENE-0004_635	1B	515450304	2.70905e-07	6.56718			-10.336	1.32834e-06	BLINK	BLUE
BS00000066_51	1B	530480842	1.7107e-11	10.7668			-14.9658	0	BLINK	BLUE
wsnp_BG606586B_Ta_2_13	1B	530480991	2.44438e-06	5.61183			-9.14487	5.30532e-07	BLINK	BLUE
BS00010130_51	1B	530959498	8.51288e-10	9.06992			14.1019	0	BLINK	BLUE
RAC875_s110519_303	1B	530959790	1.01464e-10	9.99369			-14.3348	1.46877	BLINK	BLUE
AX-94414376	1B	552777509	1.91318e-06	5.71824			-8.27447	1.0382e-05	BLINK	BLUE
AX-158540245	1B	563676626	5.91765e-11	10.2279			9.81004	0	BLINK	BLUE
AX-94433968	1B	596905053	2.62441e-07	6.58097			-9.37227	1.6546	BLINK	BLUE
AX-158571058	1D	303309200	5.98864e-13	12.2227			-16.1481	0	BLINK	2021
CAP7_c1609_203	1D	38552344	2.00273e-10	9.69838			-7.08527	1.34682	BLINK	BLUE
AX-158571058	1D	303309200	1.07654e-11	10.968			-13.6304	0	BLINK	BLUE
IAAV868	1D	409500583	2.00442e-06	5.69801			-5.40627	5.45487e-06	BLINK	BLUE
CAP12_c259_307	2A	15875857	1.71356e-11	10.7661			18.2539	1.56737e-07	BLINK	2021
RAC875_c15909_686	2A	16552118	8.93989e-09	8.04867			-15.3304	1.04153e-06	BLINK	2021
Excalibur_c11437_75	2A	275928693	2.47507e-07	6.60641			-8.68757	0	BLINK	2021
AX-158596597	2A	323015425	1.26464e-06	5.89803			9.86445	2.46679e-08	BLINK	2021
RAC875_c18698_550	2A	341627972	2.47507e-07	6.60641			8.68757	0	BLINK	2021
JD_c2056_506	2A	410872805	1.57491e-06	5.80274			-10.7254	0	BLINK	2021
Kukri_c29592_559	2A	545406692	3.3269e-21	20.478			18.6462	6.70849	BLINK	2021
wsnp_Ku_c8927_15048149	2A	691219028	2.29262e-06	5.63967			6.83293	0.719503	BLINK	2021
BS00083497_51	2A	701487912	9.98887e-07	6.00048			10.5846	7.02778e-09	BLINK	2021
BobWhite_c17783_174	2A	744820620	3.96108e-10	9.40219			13.789	0.779223	BLINK	2021
CAP12_c259_307	2A	15875857	8.14888e-07	6.0889			11.5659	0.000195919	BLINK	BLUE
Tdurum_contig11803_475	2A	36040987	2.54616e-07	6.59411			-7.35811	0.511608	BLINK	BLUE
Kukri_c29592_559	2A	545406692	1.22263e-18	17.9127			15.6172	6.76735	BLINK	BLUE
Kukri_c44255_832	2A	701482469	1.55582e-08	7.80804			-12.5645	4.30826e-07	BLINK	BLUE
AX-158572228	2A	702862757	1.55582e-08	7.80804			-12.5645	1.13127e-06	BLINK	BLUE
AX-94982819	2A	717817040	1.19919e-07	6.92111			-7.05959	0	BLINK	BLUE
BobWhite_c17783_174	2A	744820620	4.85445e-07	6.31386			9.68546	3.2134e-06	BLINK	BLUE
AX-110494026	2B	14448108	1.18703e-07	6.92554			6.57912	0	BLINK	2021
Kukri_c28478_750	2B	46090256	2.25109e-06	5.64761			7.49543	0.929432	BLINK	2021
Tdurum_contig7800_228	2B	105375594	2.10458e-06	5.67684			8.29149	1.80282e-07	BLINK	2021
wsnp_JD_c6350_7516597	2B	182360079	9.79791e-08	7.00887			6.6191	1.71897e-08	BLINK	2021
Kukri_c32700_104	2B	601334076	9.61244e-07	6.01717			-9.55248	0	BLINK	2021
RAC875_c7540_366	2B	616928785	5.62829e-07	6.24962			12.0273	0	BLINK	2021
AX-94960795	2D	10518742	2.69653e-07	6.56919			7.4959	0	BLINK	2021
AX-94953441	2D	308476232	1.80782e-07	6.74285			-14.2107	4.65835e-07	BLINK	2021
AX-94425197	2D	592783707	2.6327e-14	13.5796			16.9004	1.33797	BLINK	2021
RAC875_c22368_641	2D	15728915	9.9248e-07	6.00328			9.39832	8.26824e-08	BLINK	BLUE
AX-94425197	2D	592783707	5.0623e-11	10.2957			12.9433	2.79168	BLINK	BLUE
BobWhite_c43213_184	3A	477793860	1.61315e-06	5.79233			-4.63603	2.07882	FarmCPU	2014
Kukri_rep_c110544_248	3A	742613091	3.22243e-07	6.49182			-5.32563	2.17833	FarmCPU	2014
AX-111007414	3A	56398439	4.18749e-08	7.37805			3.50558	7.78659	BLINK	2017
Kukri_c86406_100	3A	21374604	3.02005e-11	10.52			14.2431	5.90608	BLINK	2021
AX-95114652	3A	61555179	3.21915e-08	7.49226			-6.96176	0	BLINK	2021
wsnp_BE426418A_Ta_2_1	3A	725738569	1.59035e-06	5.79851			10.4066	1.79687e-06	BLINK	2021
AX-94598275	3A	776022491	1.64225e-08	7.78456			-7.78845	0	BLINK	2021
Kukri_c86406_100	3A	21374604	9.60857e-09	8.01734			10.8679	1.91003	BLINK	BLUE
AX-95025415	3A	178125889	5.30051e-07	6.27568			-6.76475	1.49328	BLINK	BLUE
wsnp_Ex_c26128_35374652	3A	460815411	1.87069e-06	5.728			7.51334	0	BLINK	BLUE
Tdurum_contig50617_713	3A	541210417	1.77107e-10	9.75176			-13.796	8.42825	BLINK	BLUE
Tdurum_contig59531_914	3A	543178804	4.78622e-09	8.32001			-11.7753	1.89896e-06	BLINK	BLUE
AX-108789882	3A	736680878	8.48036e-07	6.07159			-7.45637	0	BLINK	BLUE
wsnp_Ku_c35632_44814164	3A	743192732	1.00719e-07	6.99689			5.75662	0.604764	BLINK	BLUE
AX-94598275	3A	776022491	5.0363e-07	6.29789			-6.12163	0.497619	BLINK	BLUE
AX-94496856	3B	5675169	2.67837e-06	5.57213			-8.12853	0	BLINK	2021
AX-94800373	3B	415055197	1.10105e-06	5.95819			-9.27888	0.456459	BLINK	2021
AX-111486609	3B	485360745	6.30881e-07	6.20005			-6.98229	1.79668e-08	BLINK	2021
BobWhite_c1093_494	3B	591458339	8.38495e-07	6.0765			-7.87271	9.26631	BLINK	2021
Ra_c29672_532	3B	718289886	3.51876e-07	6.45361			-7.5767	1.84466	BLINK	2021
Ku_c13676_1074	3B	730285387	3.46761e-08	7.45997			-8.72254	1.21519e-08	BLINK	2021
wsnp_Ex_rep_c68193_66971396	3B	730286151	9.25787e-09	8.03349			8.97313	0	BLINK	2021
AX-94494956	3B	730345452	3.17679e-08	7.49801			-9.28984	0	BLINK	2021
Kukri_c63797_354	3B	761853919	1.07467e-06	5.96872			5.88505	1.60306	BLINK	2021
AX-158563319	3B	804359597	1.25979e-08	7.8997			13.1343	2.34994	BLINK	2021
Kukri_rep_c71747_150	3B	826083998	1.36035e-06	5.86635			-11.0021	1.52184	BLINK	2021
wsnp_RFL_Contig2073_1317762	3B	586732296	3.14952e-07	6.50176			7.80272	0.0883675	BLINK	BLUE
AX-158598384	3B	586733623	3.14952e-07	6.50176			-7.80272	9.94105e-05	BLINK	BLUE
BobWhite_c1093_494	3B	591458339	9.1118e-08	7.0404			-7.74773	0	BLINK	BLUE
AX-94451977	3B	672675929	4.33697e-11	10.3628			-15.2587	0	BLINK	BLUE
Kukri_c24488_1603	3D	1270550	4.30207e-12	11.3663			11.8416	5.45005	BLINK	2021
RFL_Contig2471_119	3D	17392201	2.39841e-06	5.62008			-10.4808	2.86462e-08	BLINK	2021
AX-158580215	3D	520823245	2.89364e-07	6.53855			-10.7342	4.71912	BLINK	BLUE
AX-95188776	4A	45142425	7.29586e-08	7.13692			11.5255	9.25223	BLINK	2021
AX-109855651	4A	594530554	2.64643e-06	5.57734			-8.51579	0.647799	BLINK	2021
BS00023151_51	4A	606586723	2.16765e-07	6.66401			10.151	1.0502e-07	BLINK	2021
Excalibur_c4370_1451	4A	665504411	1.0156e-06	5.99328			12.99	1.97579e-07	BLINK	2021
AX-95188776	4A	45142425	2.91046e-06	5.53604			8.79744	3.14731	BLINK	BLUE
RAC875_c27160_307	4B	14118207	1.88336e-11	10.7251			11.4402	1.18685e-08	BLINK	2021
wsnp_CAP12_rep_c4278_1949864	4B	552018200	3.89066e-07	6.40998			11.5381	1.27399e-08	BLINK	2021
AX-110791800	4B	535245142	2.08199e-06	5.68152			-9.63209	1.98383e-07	BLINK	BLUE
Kukri_c27107_760	4B	548195149	2.08199e-06	5.68152			-9.63209	3.51081e-07	BLINK	BLUE
AX-111469004	4B	548839081	2.08199e-06	5.68152			-9.63209	4.21723e-08	BLINK	BLUE
BS00037442_51	4B	549131939	9.85368e-08	7.0064			11.277	0	BLINK	BLUE
wsnp_CAP12_rep_c4278_1949864	4B	552018200	1.46691e-08	7.8336			11.7294	1.02556e-06	BLINK	BLUE
wsnp_Ex_c1279_2451582	5A	222919313	3.30367e-08	7.481			16.453	0.34147	BLINK	2021
Excalibur_c26671_57	5A	591319170	6.01233e-08	7.22096			-6.61346	0.0751155	BLINK	2021
AX-158542736	5A	613584453	1.75568e-07	6.75555			-12.004	0.598784	BLINK	2021
BS00042336_51	5A	614364968	1.90115e-06	5.72098			11.1305	0	BLINK	2021
BS00032146_51	5A	615186737	1.90115e-06	5.72098			11.1305	3.36777e-08	BLINK	2021
Excalibur_c92705_94	5A	615305065	7.28793e-07	6.1374			9.60522	0	BLINK	2021
AX-158565069	5A	615772938	1.90115e-06	5.72098			11.1305	5.41088e-08	BLINK	2021
TA005387-0575	5A	495868953	1.70103e-06	5.76929			6.69655	6.09296e-08	BLINK	BLUE
AX-108801270	5A	579437735	1.94996e-12	11.71			11.3981	6.95736	BLINK	BLUE
Excalibur_c26671_57	5A	591319170	3.69137e-07	6.43281			-5.51811	1.21569e-07	BLINK	BLUE
AX-89371585	5A	691827975	1.93494e-07	6.71333			-10.2227	1.50338e-07	BLINK	BLUE
AX-108742604	5B	12860184	2.44939e-06	5.61094			7.66439	3.42015	BLINK	2021
AX-94692911	5B	480477022	3.26584e-07	6.486			-8.96635	0	BLINK	2021
RAC875_rep_c111720_149	5B	526590533	6.27652e-08	7.20228			11.1703	0	BLINK	2021
Excalibur_c63208_105	5B	556647589	1.07178e-08	7.96989			10.2048	4.02515	BLINK	2021
AX-108742604	5B	12860184	9.3033e-08	7.03136			7.93061	4.63466	BLINK	BLUE
AX-95177232	5B	14718207	6.43982e-08	7.19113			8.08766	0	BLINK	BLUE
Ku_c69113_923	5B	323891383	1.94052e-07	6.71208			-5.47757	0	BLINK	BLUE
IAAV8847	5B	473114404	5.1021e-07	6.29225			7.21601	0	BLINK	BLUE
IAAV8870	5B	473114741	5.1021e-07	6.29225			7.21601	5.67033e-06	BLINK	BLUE
wsnp_Ex_rep_c105478_89891634	5B	485905797	2.80356e-06	5.55229			-7.7508	4.28813	BLINK	BLUE
RAC875_rep_c111720_149	5B	526590533	6.42796e-11	10.1919			12.3773	1.89423	BLINK	BLUE
Tdurum_contig32812_325	5B	571185837	5.6833e-07	6.2454			-5.9844	0.000456138	BLINK	BLUE
AX-94588559	5B	622737100	1.92606e-07	6.71533			-5.61837	0	BLINK	BLUE
AX-95147884	5D	238666906	2.26567e-13	12.6448			16.4123	8.62117e-06	BLINK	2021
GENE-2944_81	5D	490999508	3.73592e-08	7.4276			-10.504	0.542023	BLINK	2021
AX-95147884	5D	238666906	1.59938e-06	5.79605			9.18101	0	BLINK	BLUE
AX-158526868	6A	452959034	9.96351e-08	7.00159			6.16062	5.21434	FarmCPU	2014
AX-158526868	6A	452959034	1.04828e-08	7.97952			4.622	11.4134	BLINK	2014
AX-158526868	6A	452959034	4.18749e-08	7.37805			3.73813	10.9635	BLINK	2017
Excalibur_c20597_569	6A	6725084	3.22186e-07	6.49189			-9.25802	0	BLINK	2021
Tdurum_contig29823_203	6A	12097611	1.2267e-08	7.91126			-8.55028	1.41687	BLINK	2021
GENE-4204_738	6A	564975005	2.28433e-07	6.64124			6.47996	0	BLINK	2021
IAAV6777	6A	605564452	4.61204e-08	7.33611			-6.83442	0	BLINK	2021
AX-95102374	6A	614963970	1.35967e-06	5.86657			6.2498	0	BLINK	2021
RFL_Contig2815_1110	6A	799268	2.27391e-07	6.64323			7.37512	0.302323	BLINK	BLUE
Excalibur_c20597_569	6A	6725084	1.0558e-13	12.9764			-12.5993	1.2505	BLINK	BLUE
Excalibur_c52196_235	6A	595479773	1.21787e-07	6.9144			9.44934	7.03888	BLINK	BLUE
wsnp_Ex_c20457_29526403	6A	596422179	2.10822e-07	6.67608			-11.5934	2.18587e-07	BLINK	BLUE
wsnp_Ex_c20457_29526260	6A	596422319	3.68453e-08	7.43362			-11.6033	1.37485e-06	BLINK	BLUE
wsnp_Ra_c5346_9501281	6A	596586318	2.28046e-09	8.64198			7.14445	0	BLINK	BLUE
AX-158589231	6B	151444028	4.00708e-09	8.39717			7.95609	0	BLINK	2021
wsnp_Ex_c39304_46634878	6B	153957370	7.49321e-07	6.12533			-6.65907	1.1499	BLINK	2021
AX-95127022	6B	615305981	1.11315e-06	5.95345			-5.78027	1.54211e-06	BLINK	2021
wsnp_Ex_rep_c101133_86572194	6B	7101560	6.5886e-07	6.18121			5.38899	0.885358	BLINK	BLUE
Tdurum_contig43119_297	6B	123836332	2.04439e-07	6.68944			10.2775	5.63162e-08	BLINK	BLUE
Tdurum_contig81911_179	6B	124632800	5.91301e-08	7.22819			-6.15787	0.220227	BLINK	BLUE
Kukri_c377_2208	6B	471168170	1.28696e-07	6.89043			8.05619	5.86197e-09	BLINK	BLUE
RAC875_c66770_208	7A	26879360	8.16069e-07	6.08827			4.97224	3.34302	FarmCPU	2014
AX-94846422	7A	19318792	1.04828e-06	5.97952			-6.15874	22.0497	BLINK	2014
AX-94789937	7A	85417858	8.87444e-07	6.05186			-7.61078	9.26031e-09	BLINK	2021
wsnp_Ex_rep_c105174_89674370	7A	447500473	1.51392e-06	5.8199			10.959	3.9299	BLINK	2021
AX-95088223	7A	582943211	5.49566e-07	6.25998			7.30669	0	BLINK	2021
BS00022747_51	7A	610929692	1.25437e-13	12.9016			15.3	0	BLINK	2021
wsnp_Ex_c38326_45883440	7A	610934246	2.38344e-11	10.6228			-12.916	0	BLINK	2021
AX-94599642	7A	675113805	1.19017e-10	9.92439			10.6805	0.443873	BLINK	2021
AX-158590257	7A	675508636	1.0855e-08	7.96437			-9.1166	0	BLINK	2021
AX-94599642	7A	675113805	6.00423e-07	6.22154			7.19734	0	BLINK	BLUE
wsnp_Ku_c4035_7363089	7A	688686275	2.34798e-06	5.62931			-7.28373	0	BLINK	BLUE
wsnp_Ra_c19741_28965647	7A	688688777	2.34798e-06	5.62931			-7.28373	8.76716e-06	BLINK	BLUE
BS00022811_51	7A	709639565	1.15051e-07	6.93911			11.4691	0.834502	BLINK	BLUE
BS00068310_51	7B	624784174	9.02533e-08	7.04454			-9.49534	1.55375e-07	BLINK	2021
Tdurum_contig59755_568	7B	705734686	1.42895e-06	5.84498			10.3225	0	BLINK	2021
AX-95096852	7B	19608686	4.32994e-07	6.36352			-9.55304	6.68398	BLINK	BLUE
AX-158591808	7B	637226415	1.61824e-07	6.79096			10.7605	0	BLINK	BLUE
Tdurum_contig99020_139	7B	682378695	1.31237e-06	5.88194			-5.58262	2.40142	BLINK	BLUE
BobWhite_c5419_861	7D	597027434	4.18749e-08	7.37805			3.64365	6.17478	BLINK	2017
BobWhite_rep_c65565_359	7D	114358202	4.75986e-07	6.32241			7.52429	1.66748	BLINK	2021
AX-109368508	7D	552500408	2.80574e-07	6.55195			13.002	2.07345e-07	BLINK	2021
AX-95237430	7D	653528210	2.0922e-08	7.6794			11.2498	1.61858e-07	BLINK	2021
AX-94861939	7D	686470426	1.15523e-06	5.93733			-6.1147	1.01456	BLINK	2021

## Sheet: Table S4 Allele frequency
Table S4: Frequency of affecting alleles at selected significant SNP loci associated with plant height across three breeding periods and three regions.
						before 1960		1961-1990 (51)	after 1990 (80)
						landraces (8)	historical varieties (40)				Northern Bulgaria (110)	Southern Bulgaria (61)	Western Bulgaria (8)
SNPa	Chr.	QTLb	Position (bp)	Allelesc	Affecting allelea	%	%	%	%		%	%	%
wsnp_Ex_c10667_17387885	3A	QPh.ippg-3A.2	514109963	A/G	A	100	82.5	60.7843	53.125		65.4545	56.5574	100
tplb0050h15_1287	3A	QPh.ippg-3A.2	514494005	C/T	C	0	21.7949	38	42.3077		34.5794	44.1667	12.5
Tdurum_contig50392_1355	3A	QPh.ippg-3A.3	522060474	A/G	A	100	77.5	41.8367	46.0526		55.2381	52.5	57.1429
wsnp_BE494474A_Ta_2_2	3A	QPh.ippg-3A.3	528521643	G/T	G	100	90	59.8039	58.8608		69.0909	61.6667	100
CAP11_c3631_75	4A	QPh.ippg-4A.2	570466352	C/T	C	0	18.75	61	71.875		52.2936	56.5574	50
RFL_Contig5616_1779	5B	QPh.ippg-5B.3	692564868	C/T	C	75	62.5	19.6078	21.8		34.3	31.1	25
Excalibur_c20597_569	6A	QPh.ippg-6A.1	6725084	T/C	T	25	77.5	92	93.6709		87.963	88.5246	75
AX-158543245	6A	QPh.ippg-6A.3	454638223	G/T	G	0	8.75	41.1765	33.125		15.9091	53.2787	12.5
Tdurum_contig53138_302	6A	QPh.ippg-6A.3	454649350	A/C	A	0	7.5	30.3922	29.2208		11.9266	45.7627	12.5
IAAV7384	6A	QPh.ippg-6A.3	454649422	G/T	G	100	93.75	64.7059	68.75		86.3636	51.6393	87.5
AX-95228827	6A	QPh.ippg-6A.3	454655948	A/C	A	0	7.69231	41.1765	34.1772		16.8182	53.3898	12.5
BS00036878_51	6A	QPh.ippg-6A.3	455646736	A/G	A	100	94.8718	67	71.519		79.8165	52.5424	87.5
AX-94674935	6A	QPh.ippg-6A.3	455658391	G/T	G	0	8.75	29.4118	28.125		10.9091	45.9016	12.5
AX-158527035	6A	QPh.ippg-6A.3	456601664	A/G	A	0	7.5	30	28.8462		11.3636	46.5517	12.5
Notes: ared colour = PH reducing SNP locus/allele; blue colour = PH increasing SNP locus/allele; bunderlined QTL = haploblock; cunderlined allele = minor allele

## Sheet: Table S5 Gene makeup
Table S5: Alleles at selected significant SNP loci associated with plant height (PH) in representative wheat varieties across three breeding periods, and the PH BLUE values.
					Region	Northern Bulgaria											Southern Bulgaria
					Breeding period	before 1960		1961-1990				after 1990					before 1960		1961-1990			after 1990
					Postulated Rht genotype	wild	wild	Rht8	Rht-B1b/d + Rht8	Rht8	Rht8	n.a.	Rht-B1b/d + Rht8	Rht-B1b/d	Rht-B1b/d	Rht-B1b/d + Rht8	wild	n.a.	Rht8	Rht8	Rht8	Rht8	n.a.*
SNPa	Chr.	QTLb	Position (bp)	Allelesc	Affecting allelea	No100-10	No7 (Obr chiflik)	Charodejka	Roussalka	Pryaspa	Slavyanka	Rada	Albena	Todora	Aglika	Enola	Bulgarische weizen-44	Slavyani	Sadovo-1	Katya	Pobeda	Boryana	Fermer
wsnp_Ex_c10667_17387885	3A	QPh.ippg-3A.2	514109963	A/G	A	A	A	G	G	A	A	A	G	G	G	A	A	G	A	A	A	G	A
tplb0050h15_1287	3A	QPh.ippg-3A.2	514494005	C/T	C	T	T	C	C	T	T	T	C	C	C	T	T	C	T	T	T	C	T
Tdurum_contig50392_1355	3A	QPh.ippg-3A.3	522060474	A/G	A	A	A	G	G	A	A	A	G	G	G	R	A	G	A	A	A	G	A
wsnp_BE494474A_Ta_2_2	3A	QPh.ippg-3A.3	528521643	G/T	G	G	G	T	T	G	G	G	T	T	T	G	G	T	G	G	G	T	G
CAP11_c3631_75	4A	QPh.ippg-4A.2	570466352	C/T	C	T	T	C	C	T	C	T	C	C	C	C	T	C	C	C	C	C	T
RFL_Contig5616_1779	5B	QPh.ippg-5B.3	692564868	C/T	C	C	T	T	T	C	T	C	T	T	T	T	T	T	T	T	C	T	T
Excalibur_c20597_569	6A	QPh.ippg-6A.1	6725084	T/C	T	T	T	T	T	T	T	C	T	T	T	T	T	T	T	T	T	T	T
AX-158543245	6A	QPh.ippg-6A.3	454638223	G/T	G	T	T	T	T	T	T	T	T	T	T	T	T	G	G	G	T	G	T
Tdurum_contig53138_302	6A	QPh.ippg-6A.3	454649350	A/C	A	C	C	C	C	C	C	C	C	C	C	C	C	A	A	C	C	A	C
IAAV7384	6A	QPh.ippg-6A.3	454649422	G/T	G	G	G	G	G	G	G	G	G	G	G	G	G	T	T	G	G	T	G
AX-95228827	6A	QPh.ippg-6A.3	454655948	A/C	A	C	C	C	C	C	C	C	C	C	C	C	C	A	A	A	C	A	C
BS00036878_51	6A	QPh.ippg-6A.3	455646736	A/G	A	A	A	A	A	A	A	A	A	A	A	A	A	G	G	A	A	G	A
AX-94674935	6A	QPh.ippg-6A.3	455658391	G/T	G	T	T	T	T	T	T	T	T	T	T	T	T	G	G	T	T	G	T
AX-158527035	6A	QPh.ippg-6A.3	456601664	A/G	A	G	G	G	G	G	G	G	G	G	G	G	G	A	A	G	G	A	G
					Number of PH-reducing SNP alleles in a variety:	1	1	3	3	1	2	0	3	3	3	2.5	1	8	7	4	2	8	1
					Number of PH-promoting SNP alleles in a variety:	6	5	2	2	6	5	6	2	2	2	4.5	5	0	3	5	5	0	5
					PH BLUEs (cm)	135.33	91.41	89.24	85.2592	93.9	82.98	137.42	99.42	92.81	84.73	88.33	140.47	82.56	97.01	94.43	97.04	85.46	83.46
Notes: ared colour = PH reducing SNP locus/allele; blue colour = PH increasing SNP locus/allele; bunderlined QTL = haploblock; cunderlined allele = minor allele
* Fermer is likely to carry Rht8 based on the pedigree (Pobeda + gamma irradiation)

## Sheet: Table S6 Candidate genes
Table S6: List of high-confidence candidate genes in 15 selected genomic regions
QTL/confidence interval (bp)/significant SNP	Gene ID*	Chr	Position (bp)	Length (bp)	Gene/TE/pseudo-gene	GO Ontology	Function description	Annotation/interpros/uniprots
QPh.ippg-2A.2 / 543 906 692 - 546 906 692 / Kukri_c29592_559
	TraesCS2A01G318900	2A	544 286 247 .. 544 287 308 (+)	1062	G	CC: nucleosome; MF: DNA binding; MF: protein heterodimerization activity	Histone H3	Histone H3/CENP-A; Histone H2A/H2B/H3; Histone-fold
	TraesCS2A01G319000	2A	544 299 830 .. 544 297 881 (-)	1950	G		WEB family protein, chloroplastic
	TraesCS2A01G319100	2A	544 305 495 .. 544 312 257 (+)	6763	G		ATP synthase subunit B
	TraesCS2A01G319200	2A	544 331 838 .. 544 333 420 (+)	1583	G	BP: metabolic process; MF: transferase activity, transferring hexosyl groups	Glycosyltransferase	UDP-glucuronosyl/UDP-glucosyltransferase
	TraesCS2A01G319300	2A	544 359 272 .. 544 360 258 (+)	987	G		target of AVRB operation1
Kukri_c29592_559	TraesCS2A01G319400	2A	545 800 342 .. 545 801 481 (+)	1140	TE?	MF: nucleic acid binding	Zinc finger protein	Zinc finger C2H2-type
	TraesCS2A01G319500	2A	546 343 119 .. 546 343 736 (+)	618	G		guanylate kinase
	TraesCS2A01G319600	2A	546 774 310 .. 546 773 497 (-)	814	G		RNA-dependent RNA polymerase
QPh.ippg-2D / 590 183 707 - 595 383 707 / AX-94425197
	TraesCS2D01G492500	2D	590 238 051 .. 590 234 552 (-)	3500	TE?	MF: protein binding	F-box protein	F-box domain
	TraesCS2D01G492600	2D	590 244 608 .. 590 239 205 (-)	5404	G	MF: protein binding	IQ domain-containing protein	IQ motif, EF-hand binding site
	TraesCS2D01G492700	2D	590 339 231 .. 590 331 741 (-)	7491	G	MF: DNA binding	Regulator of chromosome condensation (RCC1) family protein	Regulator of chromosome condensation, RCC1; Regulator of chromosome condensation 1/beta-lactamase-inhibitor protein II; AT hook, DNA-binding motif
	TraesCS2D01G492800	2D	590 366 221 .. 590 367 408 (+)	1188	G		Oxidative stress 3, putative isoform 2
	TraesCS2D01G492900	2D	590 372 990 .. 590 367 504 (-)	5487	G	MF: metalloendopeptidase activity; BP: rRNA processing	Endoribonuclease YbeY	Endoribonuclease YbeY; Endoribonuclease YbeY, conserved site; Metalloprotease catalytic domain, predicted; HAD-like domain
	TraesCS2D01G493000	2D	590 418 984 .. 590 409 575 (-)	9410	G	CC: vacuolar proton-transporting V-type ATPase, V0 domain; MF: hydrogen ion transmembrane transporter activity; BP: ATP hydrolysis coupled proton transport; CC: proton-transporting V-type ATPase, V0 domain	V-type proton ATPase subunit a	V-type ATPase, V0 complex, 116kDa subunit family; ATPase, V0 complex, subunit 116kDa, eukaryotic
	TraesCS2D01G493100	2D	590 674 954 .. 590 679 256 (+)	4303	G		GTP cyclohydrolase 1	GTP cyclohydrolase I domain
	TraesCS2D01G493200	2D	590 730 451 .. 590 729 162 (-)	1290	G		Cysteine/histidine-rich C1 domain protein
	TraesCS2D01G493300	2D	590 929 389 .. 590 928 846 (-)	544	TE?		GRF zinc finger family protein
	TraesCS2D01G493400	2D	590 931 652 .. 590 929 808 (-)	1845	G	MF: oxidoreductase activity; BP: oxidation-reduction process	Flavanone 3-hydroxylase	Oxoglutarate/iron-dependent dioxygenase; Non-haem dioxygenase N-terminal domain; Isopenicillin N synthase-like
	TraesCS2D01G493500	2D	590 990 772 .. 590 988 401 (-)	2372	G	MF: adenosylhomocysteinase activity; BP: one-carbon metabolic process; BP: S-adenosylhomocysteine catabolic process; MF: NAD binding	Adenosylhomocysteinase	Adenosylhomocysteinase-like; S-adenosyl-L-homocysteine hydrolase, NAD binding domain; NAD(P)-binding domain; S-adenosyl-L-homocysteine hydrolase, conserved site; Adenosylhomocysteinase
	TraesCS2D01G493600	2D	591 019 752 .. 591 023 458 (+)	3707	G	MF: catalytic activity; MF: glycine hydroxymethyltransferase activity; BP: glycine metabolic process; BP: L-serine metabolic process; MF: transferase activity; MF: pyridoxal phosphate binding	Serine hydroxymethyltransferase	Serine hydroxymethyltransferase; Pyridoxal phosphate-dependent transferase, major region, subdomain 1; Pyridoxal phosphate-dependent transferase, subdomain 2; Pyridoxal phosphate-dependent transferase; Serine hydroxymethyltransferase, pyridoxal phosphate binding site
	TraesCS2D01G493700	2D	591 027 189 .. 591 031 752 (+)	4564	G	MF: protein kinase activity; MF: ATP binding; BP: protein phosphorylation	Protein kinase	Protein kinase domain; Serine/threonine-protein kinase, active site; Protein kinase-like domain; Protein kinase, ATP binding site
	TraesCS2D01G493800	2D	591 178 104 .. 591 179 288 (+)	1185	G	BP: response to auxin	Auxin responsive SAUR protein	Small auxin-up RNA
	TraesCS2D01G493900	2D	591 276 020 .. 591 276 466 (+)	447	G	BP: response to auxin	Auxin responsive SAUR protein	Small auxin-up RNA
	TraesCS2D01G494000	2D	591 300 809 .. 591 301 636 (+)	828	G	BP: response to auxin	SAUR-like auxin-responsive protein family	Small auxin-up RNA
	TraesCS2D01G494100	2D	591 320 480 .. 591 320 986 (+)	507	G	BP: response to auxin	SAUR-like auxin-responsive protein family	Small auxin-up RNA
	TraesCS2D01G494200	2D	591 388 593 .. 591 389 476 (+)	884	G	BP: response to auxin	SAUR-like auxin-responsive family protein	Small auxin-up RNA
	TraesCS2D01G494300	2D	591 437 863 .. 591 438 237 (+)	375	G	BP: response to auxin	SAUR-like auxin-responsive protein family	Small auxin-up RNA
	TraesCS2D01G494400	2D	591 548 258 .. 591 548 632 (+)	375	G	BP: response to auxin	SAUR-like auxin-responsive protein family	Small auxin-up RNA
	TraesCS2D01G494500	2D	591 575 283 .. 591 575 690 (+)	408	G	BP: response to auxin	SAUR-like auxin-responsive protein family	Small auxin-up RNA
	TraesCS2D01G494600	2D	591 603 105 .. 591 603 503 (+)	399	G	BP: response to auxin	SAUR-like auxin-responsive protein family	Small auxin-up RNA
	TraesCS2D01G494700	2D	591 663 800 .. 591 662 628 (-)	1173	TE		Ta11-like non-LTR retrotransposon	Domain of unknown function DUF4283; Zinc knuckle CX2CX4HX4C
	TraesCS2D01G494800	2D	591 704 124 .. 591 705 120 (+)	997	G	BP: response to auxin	Auxin responsive SAUR protein	Small auxin-up RNA
	TraesCS2D01G494900	2D	591 973 038 .. 591 955 834 (-)	17205	G	MF: RNA polymerase II transcription cofactor activity; BP: regulation of transcription from RNA polymerase II promoter; CC: mediator complex	Mediator of RNA polymerase II transcription subunit 13	Mediator complex, subunit Med13
	TraesCS2D01G495000	2D	591 992 654 .. 591 992 926 (+)	273	G	MF: structural constituent of ribosome; CC: intracellular; CC: ribosome; BP: translation	30S ribosomal protein S15	Ribosomal protein S15; Ribosomal protein S15, bacterial-type; S15/NS1, RNA-binding
	TraesCS2D01G495100	2D	592 031 231 .. 592 031 650 (+)	420	G	BP: response to auxin	SAUR-like auxin-responsive protein family	Small auxin-up RNA
	TraesCS2D01G495200	2D	592 080 465 .. 592 080 869 (+)	405	G	BP: response to auxin	SAUR-like auxin-responsive protein family	Small auxin-up RNA
	TraesCS2D01G495300	2D	592 092 285 .. 592 092 689 (+)	405	G	BP: response to auxin	SAUR-like auxin-responsive protein family	Small auxin-up RNA
	TraesCS2D01G495400	2D	592 115 520 .. 592 115 924 (+)	405	G	BP: response to auxin	SAUR-like auxin-responsive protein family	Small auxin-up RNA
	TraesCS2D01G495500	2D	592 274 139 .. 592 274 597 (+)	459	G	BP: response to auxin	SAUR-like auxin-responsive protein family	Small auxin-up RNA
	TraesCS2D01G495600	2D	592 376 518 .. 592 376 048 (-)	471	G	MF: protein binding	Small ubiquitin-related modifier	Ubiquitin domain; Ubiquitin-related domain
	TraesCS2D01G495700	2D	592 410 871 .. 592 411 878 (+)	1008	G	MF: transcription factor activity, sequence-specific DNA binding; BP: regulation of transcription, DNA-templated; MF: sequence-specific DNA binding	Transcription factor	Basic-leucine zipper domain
	TraesCS2D01G495800	2D	592 615 357 .. 592 617 355 (+)	1999	G	MF: RNA binding; CC: intracellular; MF: rRNA binding	Ribosomal protein S4	Ribosomal protein S4/S9, N-terminal; RNA-binding S4 domain
	TraesCS2D01G495900	2D	592 622 062 .. 592 618 725 (-)	3338	G	MF: ADP binding	NBS-LRR-like resistance protein	NB-ARC; Winged helix-turn-helix DNA-binding domain; P-loop containing nucleoside triphosphate hydrolase; Leucine-rich repeat domain, L domain-like
	TraesCS2D01G496000	2D	592 627 232 .. 592 624 890 (-)	2343	G		BSD domain containing protein	BSD domain
	TraesCS2D01G496100	2D	592 632 175 .. 592 627 721 (-)	4455	G	MF: protein binding	Eukaryotic translation initiation factor 3 subunit F	JAB1/MPN/MOV34 metalloenzyme domain; Rpn11/EIF3F, C-terminal
	TraesCS2D01G496200	2D	592 632 341 .. 592 634 683 (+)	2343	G	MF: RNA polymerase II transcription cofactor activity; BP: regulation of transcription from RNA polymerase II promoter; CC: mediator complex	Mediator of RNA polymerase II transcription subunit 7	Mediator complex, subunit Med7
	TraesCS2D01G496300	2D	592 639 656 .. 592 635 145 (-)	4512	G	MF: protein kinase activity; MF: protein binding; MF: ATP binding; BP: protein phosphorylation	Receptor-kinase, putative	Protein kinase domain; Leucine-rich repeat; Leucine-rich repeat, typical subtype; Serine/threonine-protein kinase, active site; Protein kinase-like domain; Leucine-rich repeat-containing N-terminal, plant-type; Protein kinase, ATP binding site; Leucine rich repeat 4; Leucine-rich repeat domain, L domain-like
AX-94425197	TraesCS2D01G496400	2D	592 782 033 .. 592 789 444 (+)	7412	G		Cyclin-related family protein	PNN-interacting serine/arginine-rich protein
	TraesCS2D01G496500	2D	592 791 849 .. 592 790 485 (-)	1365	G	MF: molybdate ion transmembrane transporter activity; BP: molybdate ion transport	Molybdate transporter 2	Molybdate transporter 1/2
	TraesCS2D01G496600	2D	592 993 880 .. 592 995 103 (+)	1224	G		PLATZ transcription factor family protein	Protein of unknown function DUF597
	TraesCS2D01G496700	2D	593 002 622 .. 593 004 476 (+)	1855	G		PLATZ transcription factor family protein	Protein of unknown function DUF597
	TraesCS2D01G496800	2D	593 127 539 .. 593 127 889 (+)	351	G		Ribosomal RNA small subunit methyltransferase H
	TraesCS2D01G496900	2D	593 137 461 .. 593 139 316 (+)	1856	G		pfkB-like carbohydrate kinase family protein
	TraesCS2D01G497000	2D	593 208 993 .. 593 213 714 (+)	4722	G	MF: protein binding; MF: zinc ion binding	Pentatricopeptide repeat-containing protein	Pentatricopeptide repeat; Tetratricopeptide-like helical domain; DYW domain
	TraesCS2D01G497100	2D	593 215 038 .. 593 217 521 (+)	2484	G		Protein UXT-like protein	Prefoldin alpha-like
	TraesCS2D01G497200	2D	593 218 605 .. 593 220 794 (+)	2190	G	CC: integral component of membrane	Transmembrane 9 superfamily member	Nonaspanin (TM9SF)
	TraesCS2D01G497300	2D	593 223 915 .. 593 231 507 (+)	7593	G	MF: oxidoreductase activity	Tropinone reductase-like protein	Short-chain dehydrogenase/reductase SDR; NAD(P)-binding domain; Short-chain dehydrogenase/reductase, conserved site
	TraesCS2D01G497400	2D	593 275 755 .. 593 270 400 (-)	5356	G	BP: Mo-molybdopterin cofactor biosynthetic process; BP: molybdopterin cofactor biosynthetic process	Molybdopterin biosynthesis protein CNX1	MoaB/Mog domain; MoeA, N-terminal and linker domain; MoeA, C-terminal, domain IV; Molybdenum cofactor biosynthesis, conserved site
	TraesCS2D01G497500	2D	593 355 452 .. 593 358 353 (+)	2902	G		Basic leucine zipper and W2 domain-containing protein 2
	TraesCS2D01G497600	2D	593 370 558 .. 593 373 483 (+)	2926	G	MF: transcription factor activity, sequence-specific DNA binding; BP: regulation of transcription, DNA-templated; MF: sequence-specific DNA binding	WRKY transcription factor	WRKY domain
	TraesCS2D01G497700	2D	593 408 267 .. 593 410 141 (+)	1875	G	MF: transcription factor activity, sequence-specific DNA binding; BP: regulation of transcription, DNA-templated; MF: sequence-specific DNA binding	WRKY transcription factor	WRKY domain
	TraesCS2D01G497800	2D	593 503 835 .. 593 509 646 (+)	5812	G		Myosin-H heavy chain
	TraesCS2D01G497900	2D	593 517 589 .. 593 518 415 (+)	827	G	BP: metal ion transport; MF: metal ion binding	Heavy metal transport/detoxification superfamily protein	Heavy metal-associated domain, HMA
	TraesCS2D01G498000	2D	593 524 197 .. 593 523 002 (-)	1196	G	BP: metabolic process; MF: hydrolase activity	Alpha/beta-Hydrolases superfamily protein, putative	Alpha/beta hydrolase fold-3; Alpha/Beta hydrolase fold; Lipase, GDXG, putative serine active site
	TraesCS2D01G498100	2D	593 683 638 .. 593 696 248 (+)	12611	G	MF: protein kinase activity; MF: binding; MF: protein binding; MF: ATP binding; BP: protein phosphorylation	Protein kinase	Armadillo; Protein kinase domain; Serine-threonine/tyrosine-protein kinase, catalytic domain; Serine/threonine-protein kinase, active site; Protein kinase-like domain; Armadillo-like helical; Armadillo-type fold; Protein kinase, ATP binding site
	TraesCS2D01G498200	2D	593 727 007 .. 593 735 416 (+)	8410	G		Chaperone protein DnaJ	DnaJ domain; Protein of unknown function DUF3752
	TraesCS2D01G498300	2D	593 796 909 .. 593 803 962 (+)	7054	G	MF: protein binding	Ankyrin repeat protein-like	Ankyrin repeat; Tetratricopeptide-like helical domain; Tetratricopeptide repeat; Ankyrin repeat-containing domain
	TraesCS2D01G498400	2D	593 851 400 .. 593 852 689 (+)	1290	G	MF: hydrolase activity, hydrolyzing O-glycosyl compounds; CC: cell wall; BP: carbohydrate metabolic process; BP: cellular glucan metabolic process; BP: xyloglucan metabolic process; MF: xyloglucan:xyloglucosyl transferase activity; BP: cell wall biogenesis; CC: apoplast	Xyloglucan endotransglucosylase/hydrolase	Glycoside hydrolase family 16; Glycoside hydrolase, family 16, active site; Xyloglucan endo-transglycosylase, C-terminal; Concanavalin A-like lectin/glucanase domain; Xyloglucan endotransglucosylase/hydrolase
	TraesCS2D01G498500	2D	593 857 548 .. 593 858 906 (+)	1359	G	MF: hydrolase activity, hydrolyzing O-glycosyl compounds; CC: cell wall; BP: carbohydrate metabolic process; BP: cellular glucan metabolic process; BP: xyloglucan metabolic process; MF: xyloglucan:xyloglucosyl transferase activity; BP: cell wall biogenesis; CC: apoplast	Xyloglucan endotransglucosylase/hydrolase	Glycoside hydrolase family 16; Glycoside hydrolase, family 16, active site; Xyloglucan endo-transglycosylase, C-terminal; Concanavalin A-like lectin/glucanase domain; Xyloglucan endotransglucosylase/hydrolase
	TraesCS2D01G498600	2D	593 898 861 .. 593 897 577 (-)	1285	G	MF: hydrolase activity, hydrolyzing O-glycosyl compounds; CC: cell wall; BP: carbohydrate metabolic process; BP: cellular glucan metabolic process; BP: xyloglucan metabolic process; MF: xyloglucan:xyloglucosyl transferase activity; BP: cell wall biogenesis; CC: apoplast	Xyloglucan endotransglucosylase/hydrolase	Glycoside hydrolase family 16; Glycoside hydrolase, family 16, active site; Xyloglucan endo-transglycosylase, C-terminal; Concanavalin A-like lectin/glucanase domain; Xyloglucan endotransglucosylase/hydrolase
	TraesCS2D01G498700	2D	593 919 353 .. 593 917 984 (-)	1370	G	MF: hydrolase activity, hydrolyzing O-glycosyl compounds; CC: cell wall; BP: carbohydrate metabolic process; BP: cellular glucan metabolic process; BP: xyloglucan metabolic process; MF: xyloglucan:xyloglucosyl transferase activity; BP: cell wall biogenesis; CC: apoplast	Xyloglucan endotransglucosylase/hydrolase	Glycoside hydrolase family 16; Glycoside hydrolase, family 16, active site; Xyloglucan endo-transglycosylase, C-terminal; Concanavalin A-like lectin/glucanase domain; Xyloglucan endotransglucosylase/hydrolase
	TraesCS2D01G498800	2D	594 068 680 .. 594 067 407 (-)	1274	G	GO:0004553 MF: hydrolase activity, hydrolyzing O-glycosyl compounds; BP: carbohydrate metabolic process; BP: xyloglucan metabolic process; MF: xyloglucan:xyloglucosyl transferase activity; BP: cell wall biogenesis	Xyloglucan endotransglucosylase/hydrolase	Glycoside hydrolase family 16; Glycoside hydrolase, family 16, active site; Concanavalin A-like lectin/glucanase domain; Xyloglucan endotransglucosylase/hydrolase
	TraesCS2D01G498900	2D	594 102 583 .. 594 101 445 (-)	1139	G	MF: intramolecular transferase activity; BP: cellulose biosynthetic process	Alpha-1,4-glucan-protein synthase [UDP-forming]	Reversibly glycosylated polypeptide family
	TraesCS2D01G499000	2D	594 103 692 .. 594 102 622 (-)	1071	G		Alpha-1,4-glucan-protein synthase
	TraesCS2D01G499100	2D	594 188 176 .. 594 193 020 (+)	4845	G		Protein kinase-like	UbiB domain; Protein kinase-like domain
	TraesCS2D01G499200	2D	594 449 457 .. 594 453 526 (+)	4070	G	MF: protein dimerization activity	Transcription factor, putative	Myc-type, basic helix-loop-helix (bHLH) domain
	TraesCS2D01G499300	2D	594 456 544 .. 594 456 245 (-)	300	G		Adenosylcobinamide-GDP ribazoletransferase
	TraesCS2D01G499400	2D	594 484 623 .. 594 482 398 (-)	2226	G		CsAtPR5
	TraesCS2D01G499500	2D	594 543 944 .. 594 536 788 (-)	7157	G	BP: nuclear-transcribed mRNA catabolic process, non-stop decay; BP: nuclear-transcribed mRNA catabolic process, no-go decay; BP: RNA surveillance	Protein pelota homolog	Translation release factor pelota; eRF1 domain 1/Pelota-like; eRF1 domain 2; eRF1 domain 3; 50S ribosomal protein L30e-like
	TraesCS2D01G499600	2D	594 544 069 .. 594 547 255 (+)	3187	G	MF: methyltransferase activity	Ubiquinone/menaquinone biosynthesis C-methyltransferase UbiE	UbiE/COQ5 methyltransferase; UbiE/COQ5 methyltransferase, conserved site; S-adenosyl-L-methionine-dependent methyltransferase
	TraesCS2D01G499700	2D	594 551 243 .. 594 547 370 (-)	3874	G		DUF1365 family protein	Protein of unknown function DUF1365
	TraesCS2D01G499800	2D	594 553 761 .. 594 551 401 (-)	2361	G	MF: protein binding	Kelch repeat-containing protein	F-box domain; Kelch repeat type 1; Kelch-type beta propeller
	TraesCS2D01G499900	2D	594 571 658 .. 594 570 784 (-)	875	ТЕ	MF: nucleic acid binding; MF: zinc ion binding	Ta11-like non-LTR retrotransposon	Zinc finger, CCHC-type; Domain of unknown function DUF4283; Zinc knuckle CX2CX4HX4C
	TraesCS2D01G500000	2D	594 578 574 .. 594 576 363 (-)	2212	G		Amino acid permease	Amino acid transporter, transmembrane domain
	TraesCS2D01G500100	2D	594 595 662 .. 594 580 849 (-)	14814	G	MF: transporter activity; CC: intracellular; BP: transport	Sec14p-like phosphatidylinositol transfer family protein	Cellular retinaldehyde binding/alpha-tocopherol transport; CRAL-TRIO lipid binding domain; CRAL/TRIO, N-terminal domain
	TraesCS2D01G500200	2D	594 650 358 .. 594 648 869 (-)	1490	G	MF: protein binding	BTB-POZ and MATH domain protein	BTB/POZ domain; MATH/TRAF domain; TRAF-like; SKP1/BTB/POZ domain
	TraesCS2D01G500300	2D	594 999 364 .. 594 996 660 (-)	2705	G	MF: catalytic activity; MF: coenzyme binding	Anthocyanidin reductase	NAD-dependent epimerase/dehydratase; NAD(P)-binding domain
	TraesCS2D01G500400	2D	595 145 351 .. 595 149 710 (+)	4360	G	MF: catalytic activity; MF: cation binding	Protein phosphatase 2C	PPM-type phosphatase, divalent cation binding; PPM-type phosphatase domain
	TraesCS2D01G500500	2D	595 157 820 .. 595 161 251 (+)	3432	G		Bifunctional lysine-specific demethylase and histidyl-hydroxylase NO66	JmjC domain
	TraesCS2D01G500600	2D	595 161 545 .. 595 165 983 (+)	4439	G	MF: catalytic activity; MF: glutamate-ammonia ligase activity; BP: glutamine biosynthetic process; BP: nitrogen compound metabolic process	Glutamine synthetase	Glutamine synthetase, catalytic domain; Glutamine synthetase, beta-Grasp domain; Glutamine synthetase/guanido kinase, catalytic domain; Glutamine synthetase, N-terminal conserved site; Glutamine synthetase, glycine-rich site
	TraesCS2D01G500700	2D	595 167 985 .. 595 166 995 (-)	991	G		Phospho-N-acetylmuramoyl-pentapeptide-transferase
	TraesCS2D01G500800	2D	595 211 811 .. 595 213 105 (+)	1295	G		Clavata3/ESR (CLE) gene family member
	TraesCS2D01G500900	2D	595 291 289 .. 595 289 617 (-)	1673	G	MF: protein kinase activity; MF: ATP binding; BP: protein phosphorylation	Receptor-like protein kinase	Protein kinase domain; Serine-threonine/tyrosine-protein kinase, catalytic domain; Serine/threonine-protein kinase, active site; Protein kinase-like domain
QPh.ippg-3A.1 / 19 374 604 - 23 374 604 / Kukri_c86406_100
	TraesCS3A01G034400	3А	19 382 262 .. 19 381 819 (-)	444	G		50S ribosomal protein-related, putative
	TraesCS3A01G034500	3А	19 466 928 .. 19 467 669 (+)	742	G		Heat shock protein	Alpha crystallin/Hsp20 domain; HSP20-like chaperone
	TraesCS3A01G034600	3А	19 491 683 .. 19 471 162 (-)	20552	G	MF: protein kinase activity; MF: ATP binding; BP: protein phosphorylation; MF: polysaccharide binding	Protein kinase family protein	Protein kinase domain; Serine/threonine-protein kinase, active site; Protein kinase-like domain; Protein kinase, ATP binding site; Wall-associated receptor kinase, galacturonan-binding domain; Wall-associated receptor kinase, C-terminal
	TraesCS3A01G034700	3А	19 474 807 .. 19 474 073 (-)	735	G	MF: polysaccharide binding	Kinase family protein	Wall-associated receptor kinase, galacturonan-binding domain; Wall-associated receptor kinase, C-terminal
	TraesCS3A01G034800	3А	19 475 867 .. 19 475 157 (-)	711	G	MF: polysaccharide binding	kinase-like protein	Wall-associated receptor kinase, galacturonan-binding domain
	TraesCS3A01G034900	3А	19 478 052 .. 19 477 378 (-)	675	G	MF: polysaccharide binding	Protein kinase family protein	Wall-associated receptor kinase, galacturonan-binding domain
	TraesCS3A01G035200	3А	19 494 682 .. 19 493 846 (-)	873	G	MF: polysaccharide binding	Protein kinase family protein	Wall-associated receptor kinase, galacturonan-binding domain; Wall-associated receptor kinase, C-terminal
	TraesCS3A01G035300	3А	19 521 920 .. 19 520 766 (-)	1155	G	MF: oxidoreductase activity	Short-chain dehydrogenase/reductase	Short-chain dehydrogenase/reductase SDR; NAD(P)-binding domain; Short-chain dehydrogenase/reductase, conserved site
	TraesCS3A01G035400	3А	19 559 672 .. 19 560 169 (+)	498	G		Class I heat shock protein	Alpha crystallin/Hsp20 domain; HSP20-like chaperone
	TraesCS3A01G035500	3А	19 609 552 .. 19 608 525 (-)	1028	G		Heat-shock protein	Alpha crystallin/Hsp20 domain; HSP20-like chaperone
	TraesCS3A01G035600	3А	19 760 814 .. 19 759 796 (-)	1019	G		membrane-associated kinase regulator
	TraesCS3A01G035700	3А	19 781 014 .. 19 779 217 (-)	1798	G		cysteine-rich repeat secretory protein, putative (DUF26)
	TraesCS3A01G035800	3А	19 862 609 .. 19 863 959 (+)	1351	G		DUF1639 family protein	Protein of unknown function DUF1639
	TraesCS3A01G035900	3А	19 882 365 .. 19 878 583 (-)	3783	G	MF: RNA polymerase II transcription cofactor activity; BP: regulation of transcription from RNA polymerase II promoter; CC: mediator complex	Mediator of RNA polymerase II transcription subunit 22	Mediator of RNA polymerase II transcription subunit 22
	TraesCS3A01G036000	3А	19 896 124 .. 19 894 798 (-)	1327	ТЕ?	MF: nucleic acid binding	Zinc finger family protein	Zinc finger C2H2-type
	TraesCS3A01G036100	3А	19 908 628 .. 19 904 872 (-)	3757	G	MF: aminoacyl-tRNA hydrolase activity	Peptidyl-tRNA hydrolase	Peptidyl-tRNA hydrolase
	TraesCS3A01G036200	3А	19 969 543 .. 19 974 459 (+)	4917	G		Phosphatidylinositol N-acetyglucosaminlytransferase subunit P-like protein	Domain of unknown function DUF4378; DUF3741-associated sequence motif
	TraesCS3A01G036300	3А	19 976 245 .. 19 975 685 (-)	561	G		cotton fiber protein	Protein of unknown function DUF761, plant
	TraesCS3A01G036400	3А	19 988 185 .. 19 990 671 (+)	2487	G	MF: ATP binding; CC: membrane; MF: ATPase activity	ABC transporter G family member	ABC transporter-like; AAA+ ATPase domain; ABC-2 type transporter; ABC transporter, conserved site; P-loop containing nucleoside triphosphate hydrolase
	TraesCS3A01G036500	3А	19 998 219 .. 20 004 552 (+)	6334	G	MF: DNA helicase activity; MF: ATP binding	RuvB-like helicase	AAA+ ATPase domain; TIP49, C-terminal; P-loop containing nucleoside triphosphate hydrolase
	TraesCS3A01G036600	3А	20 016 371 .. 20 020 765 (+)	4395	G	MF: transporter activity; CC: membrane; CC: integral component of membrane; MF: transmembrane transporter activity; MF: substrate-specific transmembrane transporter activity; BP: transmembrane transport	Hexose transporter	Sugar/inositol transporter; Major facilitator, sugar transporter-like; Sugar transporter, conserved site; Major facilitator superfamily domain
	TraesCS3A01G036700	3А	20 029 261 .. 20 028 479 (-)	783	G	BP: regulation of transcription, DNA-templated	GeBP transcription factor	GLABROUS1 enhancer-binding protein family
	TraesCS3A01G036800	3А	20 031 161 .. 20 038 366 (+)	7206	G		Hydroxyacylglutathione hydrolase	Metallo-beta-lactamase
	TraesCS3A01G036900	3А	20 098 351 .. 20 099 384 (+)	1034	G	MF: acetylglucosaminyltransferase activity; CC: membrane	Core-2/I-branching beta-1,6-N-acetylglucosaminyltransferase family protein, putative	Glycosyl transferase, family 14
	TraesCS3A01G037000	3А	20 101 455 .. 20 102 477 (+)	1023	G	MF: acetylglucosaminyltransferase activity; CC: membrane	Core-2/I-branching beta-1,6-N-acetylglucosaminyltransferase family protein, putative	Glycosyl transferase, family 14
	TraesCS3A01G037100	3А	20 131 086 .. 20 135 322 (+)	4237	G	MF: RNA binding; MF: translation initiation factor activity; CC: cytoplasm; BP: translational initiation	Eukaryotic translation initiation factor 4E	Translation Initiation factor eIF- 4e; Domain unknown function DUF295; Translation Initiation factor eIF- 4e-like
	TraesCS3A01G037200	3А	20 143 434 .. 20 146 002 (+)	2569	G	MF: protein kinase activity; MF: protein binding; MF: ATP binding; BP: protein phosphorylation	Receptor-like kinase	Protein kinase domain; Leucine-rich repeat; Protein kinase-like domain; Leucine-rich repeat-containing N-terminal, plant-type; Leucine-rich repeat domain, L domain-like
	TraesCS3A01G037300	3А	20 227 323 .. 20 217 189 (-)	10135	G	BP: peptidyl-lysine modification to peptidyl-hypusine	Deoxyhypusine synthase	Deoxyhypusine synthase; DHS-like NAD/FAD-binding domain
	TraesCS3A01G037400	3А	20 290 125 .. 20 288 757 (-)	1369	ТЕ?	MF: protein binding	F-box like protein	F-box domain; F-box associated interaction domain
	TraesCS3A01G037500	3А	20 298 132 .. 20 299 258 (+)	1127	G		Ankyrin repeat family protein, putative	Ankyrin repeat-containing domain
	TraesCS3A01G037600	3А	20 325 413 .. 20 329 973 (+)	4561	G	MF: iron ion binding; BP: lipid biosynthetic process; MF: oxidoreductase activity; BP: oxidation-reduction process	Delta(7)-sterol-C5(6)-desaturase	Fatty acid hydroxylase
	TraesCS3A01G037700	3А	20 337 137 .. 20 334 714 (-)	2424	G	MF: calmodulin binding; BP: response to stress	Calmodulin-binding protein-like	CALMODULIN-BINDING PROTEIN60
	TraesCS3A01G037800	3А	20 491 818 .. 20 495 651 (+)	3834	G	MF: iron ion binding; MF: oxidoreductase activity, acting on paired donors, with incorporation or reduction of molecular oxygen; MF: heme binding; BP: oxidation-reduction process	Cytochrome P450	Cytochrome P450; Cytochrome P450, E-class, group I; Cytochrome P450, conserved site
	TraesCS3A01G037900	3А	20 501 608 .. 20 506 466 (+)	4859	G	BP: cellular aromatic compound metabolic process; MF: ferrous iron binding; MF: zinc ion binding; MF: oxidoreductase activity; MF: oxidoreductase activity, acting on single donors with incorporation of molecular oxygen; BP: oxidation-reduction process	4,5-dioxygenase-like protein	Extradiol ring-cleavage dioxygenase, class III enzyme, subunit B; Extradiol aromatic ring-opening dioxygenase, DODA-type
	TraesCS3A01G038000	3А	20 548 981 .. 20 545 781 (-)	3201	G	MF: hydrolase activity, hydrolyzing O-glycosyl compounds;G BP: carbohydrate metabolic process; MF: hydrolase activity, acting on glycosyl bonds	Endo-1,4-beta-xylanase	Glycoside hydrolase family 10 domain; Carbohydrate-binding, CenC-like; Galactose-binding domain-like; Glycoside hydrolase superfamily
	TraesCS3A01G038100	3А	20 551 939 .. 20 551 670 (-)	270	G		Rubisco activase
	TraesCS3A01G038200	3А	20 558 850 .. 20 556 453 (-)	2398	G	MF: hydrolase activity, hydrolyzing O-glycosyl compounds; BP: carbohydrate metabolic process; MF: hydrolase activity, acting on glycosyl bonds	Endo-1,4-beta-xylanase	Glycoside hydrolase family 10 domain; Carbohydrate-binding, CenC-like; Galactose-binding domain-like; Glycoside hydrolase superfamily
	TraesCS3A01G038300	3А	20 591 465 .. 20 589 791 (-)	1675	G	MF: calcium ion binding	Calcium binding family protein	EF-hand domain; EF-hand domain pair; EF-Hand 1, calcium-binding site
	TraesCS3A01G038400	3А	20 711 107 .. 20 714 963 (+)	3857	G	MF: oxidoreductase activity; BP: oxidation-reduction process	Aldo-keto reductase	Aldo/keto reductase, conserved site; Aldo/keto reductase; NADP-dependent oxidoreductase domain
	TraesCS3A01G038500	3А	20 728 567 .. 20 718 318 (-)	10250	G	MF: protein binding	Leucine-rich repeat receptor-like protein kinase family protein	Leucine-rich repeat; Leucine-rich repeat, typical subtype; Leucine-rich repeat domain, L domain-like
	TraesCS3A01G038600	3А	20 727 749 .. 20 725 156 (-)	2594	G	MF: protein binding	Leucine-rich repeat receptor-like protein kinase family protein	Leucine-rich repeat; Leucine-rich repeat-containing N-terminal, plant-type; Leucine-rich repeat domain, L domain-like
	TraesCS3A01G038700	3А	20 745 890 .. 20 733 997 (-)	11894	G	MF: protein binding	Leucine-rich repeat receptor-like protein kinase family protein	Leucine-rich repeat; Leucine-rich repeat, typical subtype; Leucine-rich repeat-containing N-terminal, plant-type; Leucine-rich repeat domain, L domain-like
	TraesCS3A01G038800	3А	20 738 999 .. 20 737 731 (-)	1269	G	MF: protein binding	Leucine-rich repeat receptor-like protein kinase family protein	Leucine-rich repeat; Leucine-rich repeat, typical subtype; Leucine-rich repeat domain, L domain-like
	TraesCS3A01G038900	3А	20 771 629 .. 20 773 382 (+)	1754	G		NB-ARC domain-containing disease resistance protein	P-loop containing nucleoside triphosphate hydrolase
	TraesCS3A01G039000	3А	20 790 020 .. 20 794 497 (+)	4478	G	BP: ubiquitin-dependent protein catabolic process; MF: ubiquitin protein ligase binding	Cullin-1	Cullin, N-terminal; Winged helix-turn-helix DNA-binding domain; Cullin homology; Cullin repeat-like-containing domain; Cullin protein, neddylation domain
	TraesCS3A01G039100	3А	20 834 670 .. 20 837 048 (+)	2379	G	MF: protein kinase activity; MF: ATP binding; BP: protein phosphorylation	Protein kinase	Protein kinase domain; Serine-threonine/tyrosine-protein kinase, catalytic domain; Gnk2-homologous domain; Serine/threonine-protein kinase, active site; Protein kinase-like domain; Protein kinase, ATP binding site
	TraesCS3A01G039200	3А	20 841 799 .. 20 844 493 (+)	2695	G	MF: protein kinase activity; MF: ATP binding; BP: protein phosphorylation	Protein kinase	Protein kinase domain; Serine-threonine/tyrosine-protein kinase, catalytic domain; Gnk2-homologous domain; Serine/threonine-protein kinase, active site; Protein kinase-like domain
	TraesCS3A01G039300	3А	20 895 601 .. 20 898 285 (+)	2685	G	MF: protein kinase activity; MF: ATP binding; BP: protein phosphorylation	Protein kinase	Protein kinase domain; Gnk2-homologous domain; Serine/threonine-protein kinase, active site; Protein kinase-like domain; Protein kinase, ATP binding site
	TraesCS3A01G039400	3А	20 931 615 .. 20 935 238 (+)	3624	G	MF: protein kinase activity; MF: ATP binding; BP: protein phosphorylation	Protein kinase	Protein kinase domain; Serine-threonine/tyrosine-protein kinase, catalytic domain; Gnk2-homologous domain; Serine/threonine-protein kinase, active site; Protein kinase-like domain; Protein kinase, ATP binding site
	TraesCS3A01G039500	3А	20 936 815 .. 20 939 595 (+)	2781	G	MF: protein kinase activity; MF: protein serine/threonine kinase activity; MF: ATP binding; BP: protein phosphorylation	Protein kinase	Protein kinase domain; Serine-threonine/tyrosine-protein kinase, catalytic domain; Gnk2-homologous domain; Serine/threonine-protein kinase, active site; Protein kinase-like domain; S-locus receptor kinase, C-terminal
	TraesCS3A01G039600	3А	20 950 794 .. 20 952 678 (+)	1885	G	MF: iron ion binding; MF: oxidoreductase activity, acting on paired donors, with incorporation or reduction of molecular oxygen;MF: heme binding; BP: oxidation-reduction process	Cytochrome P450	Cytochrome P450; Cytochrome P450, E-class, group I; Cytochrome P450, conserved site
	TraesCS3A01G039700	3А	20 961 207 .. 20 954 624 (-)	6584	G	MF: protein binding	Leucine-rich repeat receptor-like protein kinase family protein	Leucine-rich repeat; Leucine-rich repeat, typical subtype; Leucine-rich repeat-containing N-terminal, plant-type; Leucine-rich repeat domain, L domain-like
	TraesCS3A01G039800	3А	20 966 291 .. 20 964 669 (-)	1623	G		Leucine-rich repeat receptor-like protein kinase family protein	Leucine-rich repeat-containing N-terminal, plant-type; Leucine-rich repeat domain, L domain-like
	TraesCS3A01G039900	3А	21 002 038 .. 21 007 138 (+)	5101	G	MF: calcium ion binding; MF: polysaccharide binding	wall-associated receptor kinase-like protein	EGF-like calcium-binding domain; Growth factor receptor cysteine-rich domain; EGF-like calcium-binding, conserved site; Wall-associated receptor kinase, galacturonan-binding domain
	TraesCS3A01G040000	3А	21 007 266 .. 21 008 105 (+)	840	G	MF: protein kinase activity; MF: ATP binding; BP: protein phosphorylation	Receptor-like protein kinase	Protein kinase domain; Serine/threonine-protein kinase, active site; Protein kinase-like domain
	TraesCS3A01G040100	3А	21 071 810 .. 21 068 660 (-)	3151	G	MF: protein binding	Leucine-rich repeat receptor-like protein kinase family protein	Leucine-rich repeat; Leucine-rich repeat, typical subtype; Leucine-rich repeat-containing N-terminal, plant-type; Leucine-rich repeat domain, L domain-like
	TraesCS3A01G040200	3А	21 168 593 .. 21 171 206 (+)	2614	G		Disease resistance protein (TIR-NBS-LRR class)	Domain of unknown function DUF1618
	TraesCS3A01G040300	3А	21 175 972 .. 21 175 502 (-)	471	G	MF: protein binding	Polyubiquitin	Ubiquitin domain; Ubiquitin; Ubiquitin-related domain
	TraesCS3A01G040400	3А	21 177 054 .. 21 177 710 (+)	657	G		Aspartyl/glutamyl-tRNA(Asn/Gln) amidotransferase subunit C	Domain of unknown function DUF1618
	TraesCS3A01G040500	3А	21 216 022 .. 21 213 339 (-)	2684	G	MF: protein binding	Mitochondrial import inner membrane translocase subunit TIM22	Sterile alpha motif domain; Mitochondrial inner membrane translocase subunit Tim17/Tim22/Tim23/peroxisomal protein PMP24; Sterile alpha motif/pointed domain
	TraesCS3A01G040600	3А	21 272 673 .. 21 291 640 (+)	18968	G	MF: protein binding	Polyubiquitin	Ubiquitin domain; Ubiquitin conserved site; Ubiquitin; Ubiquitin-related domain
	TraesCS3A01G040700	3А	21 292 392 .. 21 292 712 (+)	321	G	MF: serine-type endopeptidase inhibitor activity; CC: extracellular region	Wound-induced protease inhibitor	Proteinase inhibitor I12, Bowman-Birk
	TraesCS3A01G040800	3А	21 323 873 .. 21 325 150 (+)	1278	G		Basic 7S globulin	Aspartic peptidase domain; Xylanase inhibitor, C-terminal; Xylanase inhibitor, N-terminal; Peptidase family A1 domain
	TraesCS3A01G040900	3А	21 360 307 .. 21 359 285 (-)	1023	G	MF: manganese ion binding; MF: nutrient reservoir activity	Germin-like protein 1-1	Germin; Cupin 1; RmlC-like cupin domain; RmlC-like jelly roll fold; Germin, manganese binding site
Kukri_c86406_100	TraesCS3A01G041000	3А	21 377 416 .. 21 374 283 (-)	3134	G	CC: signal peptidase complex; BP: signal peptide processing; MF: peptidase activity; CC: integral component of membrane	Signal peptidase subunit family protein	Signal peptidase complex subunit 3
	TraesCS3A01G041100	3А	21 414 704 .. 21 415 102 (+)	399	G		ROP interactive partner 5
	TraesCS3A01G041200	3А	21 786 689 .. 21 788 782 (+)	2094	G	MF: DNA binding; MF: transcription factor activity, sequence-specific DNA binding; BP: regulation of transcription, DNA-templated	Ethylene-responsive transcription factor	AP2/ERF domain; DNA-binding domain
	TraesCS3A01G041300	3А	22 199 982 .. 22 206 399 (+)	6418	G		Ribonuclease PH	Exoribonuclease, phosphorolytic domain 1; Exoribonuclease, phosphorolytic domain 2; Ribosomal protein S5 domain 2-type fold; PNPase/RNase PH domain
	TraesCS3A01G041400	3А	22 231 219 .. 22 228 613 (-)	2607	G		GMP synthase [glutamine-hydrolyzing]	Glutamine amidotransferase; Class I glutamine amidotransferase-like
	TraesCS3A01G041500	3А	22 247 642 .. 22 250 366 (+)	2725	TE?	MF: protein binding	F-box domain containing protein	F-box domain
	TraesCS3A01G041600	3А	22 422 703 .. 22 421 957 (-)	747	G		glyoxalase/bleomycin resistance protein/dioxygenase superfamily protein
	TraesCS3A01G041700	3А	22 474 899 .. 22 475 966 (+)	1068	G		chromatin remodeling 8
	TraesCS3A01G041800	3А	22 527 232 .. 22 529 277 (+)	2046	G	MF: catalytic activity; MF: tryptophan synthase activity; BP: tryptophan metabolic process; BP: metabolic process	Tryptophan synthase alpha chain	Tryptophan synthase, alpha chain; Ribulose-phosphate binding barrel; Aldolase-type TIM barrel
	TraesCS3A01G041900	3А	22 563 554 .. 22 562 679 (-)	876	G		SIGNAL PEPTIDE PEPTIDASE-LIKE 3
	TraesCS3A01G042000	3А	22 603 335 .. 22 603 027 (-)	309	G		Pyridoxine/pyridoxamine 5'-phosphate oxidase
	TraesCS3A01G042100	3А	22 618 969 .. 22 614 644 (-)	4326	G	MF: catalytic activity; MF: hydrolase activity, hydrolyzing O-glycosyl compounds; BP: carbohydrate metabolic process; MF: carbohydrate binding	Alpha-glucosidase	Glycoside hydrolase family 31; Galactose mutarotase-like domain; Glycoside hydrolase superfamily; Glycoside hydrolase family 31, N-terminal domain; Glycosyl hydrolases family 31, active site; Galactose mutarotase, N-terminal barrel
	TraesCS3A01G042200	3А	22 657 912 .. 22 655 137 (-)	2776	TE?	MF: protein binding	F-box family protein	F-box domain; Leucine-rich repeat domain, L domain-like
	TraesCS3A01G042300	3А	22 778 495 .. 22 777 497 (-)	999	G		Extracellular matrix-binding protein ebh
	TraesCS3A01G042400	3А	22 786 875 .. 22 787 252 (+)	378	G	BP: regulation of systemic acquired resistance	Protein NEGATIVE REGULATOR OF RESISTANCE	NPR1/NH1-interacting protein
	TraesCS3A01G042500	3А	22 806 476 .. 22 805 015 (-)	1462	G	MF: transferase activity, transferring acyl groups other than amino-acyl groups	3'-N-debenzoyl-2'-deoxytaxol N-benzoyltransferase	Transferase
	TraesCS3A01G042600	3А	22 818 259 .. 22 808 645 (-)	9615	G	BP: cation transport; MF: cation transmembrane transporter activity; CC: integral component of membrane; BP: transmembrane transport	Metal tolerance protein	Cation efflux protein; Cation efflux protein, cytoplasmic domain
	TraesCS3A01G042700	3А	22 831 674 .. 22 830 894 (-)	781	G	BP: regulation of systemic acquired resistance	Protein NEGATIVE REGULATOR OF RESISTANCE	NPR1/NH1-interacting protein
	TraesCS3A01G042800	3А	23 143 050 .. 23 142 072 (-)	979	G		tonoplast monosaccharide transporter3
	TraesCS3A01G042900	3А	23 274 281 .. 23 277 823 (+)	3543	G	BP: regulation of transcription, DNA-templated	DNA-binding storekeeper protein-related transcriptional regulator	GLABROUS1 enhancer-binding protein family
QPh.ippg-3A.2 / 510 690 520 - 516 294 143 / wsnp_Ex_c10667_17387885 / tplb0050h15_1287
	TraesCS3A01G282100	3A	510 691 564 .. 510 688 915 (-)	2650	G	MF: iron ion binding; MF: electron carrier activity	Chaperone protein dnaJ	3Fe-4S ferredoxin; IPR001623: DnaJ domain; 4Fe-4S ferredoxin-type, iron-sulphur binding domain
	TraesCS3A01G282200	3A	510 719 710 .. 510 722 001 (+)	2292	TE?	MF: protein binding	F-box family protein	F-box domain; FBD domain; Leucine-rich repeat domain, L domain-like
	TraesCS3A01G282300	3A	510 828 400 .. 510 830 209 (+)	1810	TE?	MF: protein binding	FBD-associated F-box protein	F-box domain; FBD domain; Leucine-rich repeat domain, L domain-like
	TraesCS3A01G282400	3A	510 831 371 .. 510 830 602 (-)	770	G		Subtilisin-like protease	Peptidase S8 propeptide/proteinase inhibitor I9
	TraesCS3A01G282500	3A	510 841 073 .. 510 836 578 (-)	4496	G		epstein-barr nuclear antigen
	TraesCS3A01G282600	3A	511 066 321 .. 511 068 891 (+)	2571	G	MF: catalytic activity	Cysteine desulfurase	Aminotransferase class V domain; Pyridoxal phosphate-dependent transferase, major region, subdomain 1; Pyridoxal phosphate-dependent transferase, subdomain 2; Pyridoxal phosphate-dependent transferase
	TraesCS3A01G282700	3A	511 070 891 .. 511 071 404 (+)	514	G		Acyl-CoA N-acyltransferases (NAT) superfamily protein
	TraesCS3A01G282800	3A	511 079 007 .. 511 074 224 (-)	4784	G	MF: protein kinase activity; MF: ATP binding; BP: protein phosphorylation	Non-specific serine/threonine protein kinase	Protein kinase domain; Kinase associated domain 1 (KA1); Serine/threonine-protein kinase, active site; Protein kinase-like domain; Ubiquitin-associated domain; Protein kinase, ATP binding site; KA1 domain/Ssp2, C-terminal
	TraesCS3A01G282900	3A	511 598 800 .. 511 597 445 (-)	1356	G	MF: protein binding	Leucine-rich repeat receptor-like protein kinase family protein	Leucine-rich repeat; Leucine-rich repeat, typical subtype; Leucine-rich repeat domain, L domain-like
	TraesCS3A01G283000	3A	511 605 262 .. 511 600 640 (-)	4623	G	CC: integral component of membrane	Integral membrane family protein	Protein of unknown function DUF92, TMEM19
	TraesCS3A01G283100	3A	511 680 757 .. 511 681 948 (+)	1192	G		Oil body-associated protein 2B	Oil body-associated protein-like
	TraesCS3A01G283200	3A	511 743 571 .. 511 751 340 (+)	7770	G		Protein EMBRYONIC FLOWER 1
	TraesCS3A01G283300	3A	511 752 169 .. 511 753 509 (+)	1341	G		HVA22-like protein	TB2/DP1/HVA22-related protein
	TraesCS3A01G283400	3A	511 755 678 .. 511 753 856 (-)	1823	G	MF: hydrolase activity, acting on ester bonds	GDSL esterase/lipase	GDSL lipase/esterase
	TraesCS3A01G283500	3A	511 997 308 .. 511 994 924 (-)	2385	G		Isoleucine--tRNA ligase
	TraesCS3A01G283600	3A	512 274 756 .. 512 280 027 (+)	5272	G	MF: serine-type endopeptidase activity; BP: proteolysis	Subtilisin-like protease	Peptidase S8/S53 domain; PA domain; Peptidase S8 propeptide/proteinase inhibitor I9; Peptidase S8, subtilisin-related; Peptidase S8, subtilisin, Ser-active site
	TraesCS3A01G283700	3A	512 303 416 .. 512 304 828 (+)	1413	G		Senescence regulator	Senescence regulator S40
	TraesCS3A01G283800	3A	512 307 958 .. 512 308 813 (+)	856	G		senescence regulator (Protein of unknown function, DUF584)	Senescence regulator S40
	TraesCS3A01G283900	3A	512 312 994 .. 512 308 971 (-)	4024	G		NADH:ubiquinone oxidoreductase intermediate-associated protein 30	Galactose-binding domain-like; NADH:ubiquinone oxidoreductase intermediate-associated protein 30
	TraesCS3A01G284000	3A	512 330 863 .. 512 317 503 (-)	13361	G	MF: serine-type endopeptidase activity;BP: proteolysis	Subtilisin-like protease	Peptidase S8/S53 domain; PA domain; Peptidase S8 propeptide/proteinase inhibitor I9; Peptidase S8, subtilisin-related; Peptidase S8, subtilisin, Ser-active site
	TraesCS3A01G284100	3A	512 562 092 .. 512 556 009 (-)	6084	G	MF: transferase activity, transferring glycosyl groups	Hexosyltransferase	Glycosyl transferase, family 8; Nucleotide-diphospho-sugar transferases
	TraesCS3A01G284200	3A	512 611 332 .. 512 608 921 (-)	2412	G		Protodermal factor 1
	TraesCS3A01G284300	3A	513 294 432 .. 513 296 809 (+)	2378	G	MF: DNA binding	B3 domain-containing protein	B3 DNA binding domain; DNA-binding pseudobarrel domain
	TraesCS3A01G284400	3A	513 428 784 .. 513 430 811 (+)	2028	G	MF: DNA binding; MF: transcription factor activity, sequence-specific DNA binding; CC: nucleus; BP: regulation of transcription, DNA-templated; MF: protein dimerization activity	MADS-box transcription factor	Transcription factor, MADS-box; Transcription factor, K-box
	TraesCS3A01G284500	3A	513 525 243 .. 513 526 361 (+)	1119	G		Pollen Ole e 1 allergen/extensin
	TraesCS3A01G284600	3A	513 539 469 .. 513 540 228 (+)	760	G		Pollen Ole e 1 allergen/extensin
	TraesCS3A01G284700	3A	513 610 935 .. 513 604 960 (-)	5976	G	MF: protein kinase activity; MF: protein binding; MF: ATP binding; BP: protein phosphorylation	Protein SPA1-RELATED 3	Protein kinase domain; WD40 repeat; Protein kinase-like domain; WD40/YVTN repeat-like-containing domain; WD40-repeat-containing domain; WD40 repeat, conserved site; G-protein beta WD-40 repeat
	TraesCS3A01G284800	3A	513 892 133 .. 513 888 968 (-)	3166	G		Regulator of chromosome condensation (RCC1) family protein	Regulator of chromosome condensation, RCC1; Regulator of chromosome condensation 1/beta-lactamase-inhibitor protein II
	TraesCS3A01G284900	3A	513 895 983 .. 513 892 452 (-)	3532	G		CASP-like protein	Casparian strip membrane protein; Domain of unknown function DUF588
	TraesCS3A01G285000	3A	513 902 252 .. 513 901 534 (-)	719	G		Lachrymatory-factor synthase	Polyketide cyclase/dehydrase; START-like domain
	TraesCS3A01G285100	3A	513 931 736 .. 513 921 245 (-)	10492	G	MF: ATP binding; CC: membrane; MF: ATPase activity	Pleiotropic drug resistance ABC transporter	ABC transporter-like; AAA+ ATPase domain; ABC-2 type transporter; Plant PDR ABC transporter associated; P-loop containing nucleoside triphosphate hydrolase; ABC-transporter extracellular N-terminal domain
	TraesCS3A01G285200	3A	514 105 130 .. 514 110 761 (+)	5632	G	MF: ATP binding; BP: transport; CC: integral component of membrane; MF: ATPase activity; MF: ATPase activity, coupled to transmembrane movement of substances; BP: transmembrane transport	ABC transporter B family protein	ABC transporter-like; AAA+ ATPase domain; ABC transporter type 1, transmembrane domain; ABC transporter, conserved site; P-loop containing nucleoside triphosphate hydrolase
	TraesCS3A01G285300	3A	514 108 649 .. 514 108 416 (-)	234	G		villin 3
wsnp_Ex_c10667_17387885	TraesCS3A01G285400	3A	514 109 447 .. 514 109 217 (-)	231	G		Transducin/WD40 repeat-like superfamily protein
	TraesCS3A01G285500	3A	514 114 555 .. 514 110 579 (-)	3977	G	MF: DNA binding	B3 domain-containing protein	B3 DNA binding domain; DNA-binding pseudobarrel domain
	TraesCS3A01G285600	3A	514 172 583 .. 514 167 393 (-)	5191	G	MF: endopeptidase activity; MF: threonine-type endopeptidase activity CC: proteasome core complex; BP: ubiquitin-dependent protein catabolic process; CC: proteasome core complex, alpha-subunit complex; BP: proteolysis involved in cellular protein catabolic process	Proteasome subunit alpha type	Proteasome alpha-subunit, N-terminal domain; Proteasome, subunit alpha/beta; Proteasome alpha-type subunit; Nucleophile aminohydrolases, N-terminal
	TraesCS3A01G285700	3A	514 237 147 .. 514 233 117 (-)	4031	G	BP: nucleoside metabolic process	Ribose-phosphate pyrophosphokinase, putative	Phosphoribosyltransferase domain; Phosphoribosyltransferase-like; Ribose-phosphate pyrophosphokinase, N-terminal domain
	TraesCS3A01G285800	3A	514 308 189 .. 514 306 461 (-)	1729	G	MF: DNA binding	B3 domain-containing protein	B3 DNA binding domain; DNA-binding pseudobarrel domain
	TraesCS3A01G285900	3A	514 316 888 .. 514 310 972 (-)	5917	G	MF: malic enzyme activity; MF: malate dehydrogenase (decarboxylating) (NAD+) activity; BP: malate metabolic process; MF: NAD binding;BP: oxidation-reduction process	Malic enzyme	Malic oxidoreductase; Malic enzyme, N-terminal domain; Malic enzyme, NAD-binding; Malic enzyme, conserved site; NAD(P)-binding domain
	TraesCS3A01G286000	3A	514 491 827 .. 514 493 502 (+)	1676	G	MF: structural constituent of ribosome; CC: intracellular; CC: ribosome; BP: translation	40S ribosomal protein S24	Ribosomal protein S24e; Ribosomal protein L23/L15e core domain; Ribosomal S24e conserved site
tplb0050h15_1287	TraesCS3A01G286100	3A	514 495 635 .. 514 493 870 (-)	1766	G		Senescence/dehydration-associated protein-like protein	Senescence/spartin-associated
QPh.ippg-3A.3 / 514 496 178 – 528 526 690 / Tdurum_contig50392_1355 / wsnp_BE494474A_Ta_2_2
Colored genes overlap between QPh.ippg-3A.2 and QPh.ippg-3A.3	TraesCS3A01G286200	3A	514 499 622 .. 514 496 263 (-)	3360	G	BP: cellular glucose homeostasis; MF: hexokinase activity; MF: ATP binding; MF: glucose binding; BP: carbohydrate metabolic process; BP: glycolytic process; MF: phosphotransferase activity, alcohol group as acceptor; BP: carbohydrate phosphorylation	Phosphotransferase	Hexokinase; Hexokinase, binding site; Hexokinase, N-terminal; Hexokinase, C-terminal
	TraesCS3A01G286300	3A	514 529 939 .. 514 530 223 (+)	285	G		DEAD/DEAH box RNA helicase family protein
	TraesCS3A01G286400	3A	514 552 792 .. 514 552 313 (-)	480	G		high cyclic electron flow 1
	TraesCS3A01G286500	3A	514 557 805 .. 514 562 039 (+)	4235	G	MF: protein kinase activity; MF: protein binding; MF: ATP binding; BP: protein phosphorylation	Receptor-like protein kinase	Protein kinase domain; Serine-threonine/tyrosine-protein kinase, catalytic domain; Leucine-rich repeat; Serine/threonine-protein kinase, active site; Protein kinase-like domain; Protein kinase, ATP binding site; Malectin-like carbohydrate-binding domain; Leucine-rich repeat domain, L domain-like
	TraesCS3A01G286600	3A	514 612 758 .. 514 611 251 (-)	1508	G	MF: DNA binding	Myb transcription factor	SANT/Myb domain; Homeobox domain-like; Myb-like domain; Myb domain
	TraesCS3A01G286700	3A	514 628 119 .. 514 623 227 (-)	4893	G		Acyl-[acyl-carrier-protein]--UDP-N-acetylglucosamine O-acyltransferase, putative	Hexapeptide repeat; Trimeric LpxA-like; Udp N-acetylglucosamine O-acyltransferase, C-terminal
	TraesCS3A01G286800	3A	515 244 443 .. 515 248 194 (+)	3752	G		RNA binding protein	Hyaluronan/mRNA-binding protein; Stm1-like, N-terminal
	TraesCS3A01G286900	3A	515 282 019 .. 515 280 520 (-)	1500	G	MF: ADP binding	NBS-LRR-like resistance protein	NB-ARC; P-loop containing nucleoside triphosphate hydrolase
	TraesCS3A01G287000	3A	515 283 046 .. 515 284 656 (+)	1611	G	MF: ADP binding	NBS-LRR-like resistance protein	NB-ARC; P-loop containing nucleoside triphosphate hydrolase
	TraesCS3A01G287100	3A	515 285 833 .. 515 285 594 (-)	240	G		GATA transcription factor 11
	TraesCS3A01G287200	3A	515 723 022 .. 515 725 171 (+)	2150	G	MF: ADP binding	NBS-LRR-like resistance protein	NB-ARC; P-loop containing nucleoside triphosphate hydrolase
	TraesCS3A01G287300	3A	515 735 501 .. 515 734 859 (-)	643	G		Fusarium resistance protein I2C-5-like
	TraesCS3A01G287400	3A	515 829 022 .. 515 828 111 (-)	912	G	CC: cytoplasm; BP: cysteine biosynthetic process from serine; MF: serine O-acetyltransferase activity; MF: transferase activity	Serine acetyltransferase	Hexapeptide repeat; Serine O-acetyltransferase; Serine acetyltransferase, N-terminal; Trimeric LpxA-like; Hexapeptide transferase, conserved site
	TraesCS3A01G287500	3A	515 860 944 .. 515 862 370 (+)	1427	G	MF: phosphatase activity	Inorganic pyrophosphatase 2	Pyridoxal phosphate phosphatase-related; Phosphatase PHOSPHO-type; HAD-like domain
	TraesCS3A01G287600	3A	515 886 480 .. 515 890 148 (+)	3669	G	MF: NADH dehydrogenase (ubiquinone) activity;MF: quinone binding; MF: iron-sulfur cluster binding; MF: 4 iron, 4 sulfur cluster binding; BP: oxidation-reduction process	NADH-quinone oxidoreductase subunit B	NADH:ubiquinone oxidoreductase-like, 20kDa subunit; NADH-ubiquinone oxidoreductase, 20 Kd subunit
	TraesCS3A01G287700	3A	515 913 130 .. 515 915 500 (+)	2371	G	CC: mitochondrial proton-transporting ATP synthase complex, coupling factor F(o); MF: hydrogen ion transmembrane transporter activity; BP: ATP synthesis coupled proton transport	ATP synthase subunit g, mitochondrial	ATP synthase, F0 complex, subunit G, mitochondrial
	TraesCS3A01G287800	3A	516 119 133 .. 516 120 206 (+)	1074	G	MF: aspartic-type endopeptidase activity; BP: proteolysis	Eukaryotic aspartyl protease family protein	Aspartic peptidase A1 family; Aspartic peptidase domain; Xylanase inhibitor, C-terminal; Xylanase inhibitor, N-terminal; Peptidase family A1 domain
	TraesCS3A01G287900	3A	516 127 882 .. 516 120 185 (-)	7698	G	MF: protein binding;GO:0008270 MF: zinc ion binding	RING/U-box protein	Zinc finger, RING-type; Zinc finger, PHD-type; Zinc finger, FYVE/PHD-type; Zinc finger, RING/FYVE/PHD-type; Zinc finger, RING-type, conserved site; Zinc finger, PHD-finger; Elongin A binding-protein 1
	TraesCS3A01G288000	3A	516 239 656 .. 516 238 032 (-)	1625	G	MF: serine-type carboxypeptidase activity; BP: proteolysis	Serine carboxypeptidase, putative	Peptidase S10, serine carboxypeptidase; Alpha/Beta hydrolase fold; Serine carboxypeptidases, histidine active site
	TraesCS3A01G288100	3A	516 545 931 .. 516 543 985 (-)	1947	G		GDSL esterase/lipase	Alpha/Beta hydrolase fold
	TraesCS3A01G288200	3A	516 556 313 .. 516 551 835 (-)	4479	G	MF: ATP binding	Cytosolic Fe-S cluster assembly factor NBP35	Mrp, conserved site; Domain of unknown function DUF59; Domain of unknown function DUF971; Mrp/NBP35 ATP-binding protein; P-loop containing nucleoside triphosphate hydrolase; Flagellum site-determining protein YlxH/ Fe-S cluster assembling factor NBP35
	TraesCS3A01G288300	3A	516 634 290 .. 516 632 209 (-)	2082	G	BP: metal ion transport; MF: metal ion binding	Copper transport protein family	Heavy metal-associated domain, HMA
	TraesCS3A01G288400	3A	516 643 765 .. 516 638 019 (-)	5747	G		CASC3/barentsz eIF4AIII-binding protein	Btz domain
	TraesCS3A01G288500	3A	516 787 584 .. 516 782 439 (-)	5146	TE		Aminotransferase-like, plant mobile domain-containing protein
	TraesCS3A01G288600	3A	516 790 141 .. 516 791 044 (+)	904	G		NPK1-related protein kinase 1
	TraesCS3A01G288700	3A	516 793 414 .. 516 794 155 (+)	742	G		JEKYLL protein
	TraesCS3A01G288800	3A	516 806 547 .. 516 801 820 (-)	4728	G	MF: secondary active sulfate transmembrane transporter activity; BP: sulfate transport; MF: sulfate transmembrane transporter activity; CC: membrane; CC: integral component of membrane; BP: transmembrane transport	Sulfate transporter, putative	SLC26A/SulP transporter; STAS domain; SLC26A/SulP transporter domain; Sulphate anion transporter, conserved site
	TraesCS3A01G289000	3A	517 097 078 .. 517 094 994 (-)	2085	G		senescence-associated family protein (DUF581)	Zf-FLZ domain
	TraesCS3A01G289100	3A	517 132 313 .. 517 128 294 (-)	4020	TE		Retrotransposon protein, putative, unclassified
	TraesCS3A01G289200	3A	517 491 132 .. 517 499 272 (+)	8141	G	MF: transcription factor activity, sequence-specific DNA binding; CC: nucleus; BP: regulation of transcription, DNA-templated; MF: sequence-specific DNA binding	Heat shock transcription factor	Heat shock factor (HSF)-type, DNA-binding; Winged helix-turn-helix DNA-binding domain
	TraesCS3A01G289300	3A	517 666 931 .. 517 661 652 (-)	5280	G	MF: catalytic activity; BP: trehalose biosynthetic process	Trehalose-6-phosphate synthase 6	Glycosyl transferase, family 20; Trehalose-phosphatase; HAD-superfamily hydrolase, subfamily IIB; HAD-like domain
	TraesCS3A01G289400	3A	517 996 303 .. 517 997 481 (+)	1179	G		transcription repressor	Ovate protein family, C-terminal
	TraesCS3A01G289500	3A	518 468 386 .. 518 489 743 (+)	21358	G		Triose-phosphate transporter family protein	Sugar phosphate transporter domain
	TraesCS3A01G289600	3A	518 630 048 .. 518 634 405 (+)	4358	G	MF: GTPase activity; MF: GTP binding	Ras-related protein, expressed	Small GTPase superfamily; Small GTP-binding protein domain; P-loop containing nucleoside triphosphate hydrolase
	TraesCS3A01G289700	3A	518 643 594 .. 518 641 990 (-)	1605	G	MF: transcription factor activity, sequence-specific DNA binding; BP: regulation of transcription, DNA-templated; MF: sequence-specific DNA binding	WRKY transcription factor	WRKY domain
	TraesCS3A01G289800	3A	518 720 116 .. 518 723 505 (+)	3390	G		PROTEIN TARGETING TO STARCH (PTST)	Domain of unknown function DUF1618
	TraesCS3A01G289900	3A	518 895 097 .. 518 901 097 (+)	6001	G	CC: membrane; MF: cellulose synthase (UDP-forming) activity; BP: cellulose biosynthetic process	Cellulose synthase	Cellulose synthase; Nucleotide-diphospho-sugar transferases
	TraesCS3A01G290000	3A	518 907 349 .. 518 905 714 (-)	1636	G	MF: protein binding	Leucine-rich repeat receptor-like protein kinase family	Leucine-rich repeat; Leucine-rich repeat domain, L domain-like
	TraesCS3A01G290100	3A	519 086 016 .. 519 082 842 (-)	3175	G		Coiled-coil domain-containing protein 25	Domain of unknown function DUF814
	TraesCS3A01G290200	3A	519 210 416 .. 519 207 407 (-)	3010	G	MF: GTPase activity; MF: GTP binding	Ras-like protein	Small GTPase superfamily; Small GTP-binding protein domain; P-loop containing nucleoside triphosphate hydrolase
	TraesCS3A01G290300	3A	519 255 598 .. 519 244 293 (-)	11306	G	MF: protein kinase activity; MF: ATP binding; BP: protein phosphorylation	Receptor-like kinase	Protein kinase domain; Serine-threonine/tyrosine-protein kinase, catalytic domain; Serine/threonine-protein kinase, active site; Protein kinase-like domain; Protein kinase, ATP binding site
	TraesCS3A01G290400	3A	519 274 572 .. 519 273 897 (-)	676	G		Neuronal acetylcholine receptor subunit alpha-5
	TraesCS3A01G290500	3A	519 391 063 .. 519 391 260 (+)	198	G		Transmembrane protein, putative
	TraesCS3A01G290600	3A	519 407 036 .. 519 406 160 (-)	877	G		pumilio 2
	TraesCS3A01G290700	3A	519 769 733 .. 519 763 844 (-)	5890	G		Protein TIC 22-like, chloroplastic	Tic22-like
	TraesCS3A01G290800	3A	520 431 567 .. 520 442 704 (+)	11138	G		tobamovirus multiplication protein	Domain of unknown function DUF1084
	TraesCS3A01G290900	3A	520 968 535 .. 520 965 283 (-)	3253	G	BP: lipid metabolic process	Protein glycosylationmyb-like TTH transcriptional regulator	Fungal lipase-like domain; IPR029058: Alpha/Beta hydrolase fold
	TraesCS3A01G291000	3A	521 302 018 .. 521 304 634 (+)	2617	TE?	MF: protein binding	F-box family protein	F-box domain; Leucine-rich repeat domain, L domain-like
	TraesCS3A01G291100	3A	521 308 586 .. 521 304 582 (-)	4005	G	MF: 3-hydroxyisobutyryl-CoA hydrolase activity	3-hydroxyisobutyryl-CoA hydrolase-like protein	ClpP/crotonase-like domain; Enoyl-CoA hydratase/isomerase, HIBYL-CoA-H type
	TraesCS3A01G291200	3A	521 598 308 .. 521 597 444 (-)	865	G	MF: structural constituent of ribosome; CC: ribosome; BP: translation	60S ribosomal protein L18a	Ribosomal protein 50S-L18Ae/60S-L20/60S-L18A; 50S ribosomal protein L18Ae/60S ribosomal protein L20 and L18a
	TraesCS3A01G291300	3A	521 601 957 .. 521 598 844 (-)	3114	G		Glucosidase 2 subunit beta	Glucosidase II beta subunit, N-terminal
	TraesCS3A01G291400	3A	521 629 276 .. 521 629 836 (+)	561	G	MF: DNA binding; MF: transcription factor activity, sequence-specific DNA binding; BP: regulation of transcription, DNA-templated	Ethylene-responsive transcription factor, putative	AP2/ERF domain; DNA-binding domain
	TraesCS3A01G291500	3A	521 637 070 .. 521 630 604 (-)	6467	G	MF: lipid-A-disaccharide synthase activity; BP: lipid A biosynthetic process	Lipid-A-disaccharide synthase	Glycosyl transferase, family 19
	TraesCS3A01G291600	3A	521 704 596 .. 521 719 191 (+)	14596	G	MF: GTPase activity; MF: GTP binding	Elongation factor 4	Translation elongation factor EFG, V domain; Transcription factor, GTP-binding domain; Small GTP-binding protein domain; GTP-binding protein TypA; Translation protein, beta-barrel domain; Elongation factor G, III-V domain; P-loop containing nucleoside triphosphate hydrolase; Tr-type G domain, conserved site
	TraesCS3A01G291700	3A	521 727 053 .. 521 720 470 (-)	6584	G		28 kDa heat-and acid-stable phosphoprotein, putative	Casein kinase substrate, phosphoprotein PP28
	TraesCS3A01G291800	3A	522 056 776 .. 522 057 116 (+)	341	G	CC: mitochondrial proton-transporting ATP synthase complex, catalytic core F(1); BP: ATP synthesis coupled proton transport; MF: proton-transporting ATP synthase activity, rotational mechanism	ATP synthase subunit epsilon, mitochondrial	ATP synthase, F1 complex, epsilon subunit, mitochondrial
Tdurum_contig50392_1355	TraesCS3A01G291900	3A	522 065 340 .. 522 059 913 (-)	5428	TE?		Vascular plant one zinc finger transcription factor protein
	TraesCS3A01G292000	3A	522 172 854 .. 522 177 290 (+)	4437	G	MF: oxidoreductase activity; BP: oxidation-reduction process	L-threonine 3-dehydrogenase	GroES-like; Alcohol dehydrogenase, N-terminal; NAD(P)-binding domain; Polyketide synthase, enoylreductase domain
	TraesCS3A01G292100	3A	522 180 084 .. 522 177 597 (-)	2488	G		Optic atrophy 3 protein (OPA3)	Optic atrophy 3-like
	TraesCS3A01G292200	3A	522 189 016 .. 522 187 371 (-)	1646	G	MF: protein binding	F-box protein SKIP8	UVR domain; Polyketide cyclase SnoaL-like domain; NTF2-like domain
	TraesCS3A01G292300	3A	522 241 180 .. 522 242 561 (+)	1382	G	MF: methyltransferase activity; MF: O-methyltransferase activity; MF: protein dimerization activity	O-methyltransferase	O-methyltransferase, family 2; Winged helix-turn-helix DNA-binding domain; Plant methyltransferase dimerisation; O-methyltransferase COMT-type; S-adenosyl-L-methionine-dependent methyltransferase
	TraesCS3A01G292400	3A	522 277 462 .. 522 271 068 (-)	6395	G	MF: DNA binding; CC: nucleus; BP: regulation of transcription, DNA-templated; BP: response to hormone	Auxin response factor	B3 DNA binding domain; Auxin response factor; DNA-binding pseudobarrel domain
	TraesCS3A01G292500	3A	523 157 850 .. 523 159 024 (+)	1175	G		E6
	TraesCS3A01G292600	3A	523 328 130 .. 523 327 127 (-)	1004	G		Nucleic acid-binding, OB-fold	Nucleic acid-binding, OB-fold
	TraesCS3A01G292700	3A	523 552 708 .. 523 547 115 (-)	5594	G	CC: 1,3-beta-D-glucan synthase complex; MF: 1,3-beta-D-glucan synthase activity; BP: (1->3)-beta-D-glucan biosynthetic process; CC: membrane	Callose synthase-like protein	Glycosyl transferase, family 48; 1,3-beta-glucan synthase subunit FKS1-like, domain-1
	TraesCS3A01G292800	3A	523 561 229 .. 523 555 806 (-)	5424	G		Structural constituent of cell wall protein, putative	Protein of unknown function DUF1421
	TraesCS3A01G292900	3A	523 609 314 .. 523 608 479 (-)	836	G		Clavata3/esr-related 4 family protein
	TraesCS3A01G293000	3A	523 727 656 .. 523 727 432 (-)	225	G		Clavata3/ESR (CLE) gene family member
	TraesCS3A01G293100	3A	523 733 571 .. 523 730 648 (-)	2924	G	MF: protein binding	Pentatricopeptide repeat-containing protein	Pentatricopeptide repeat; Tetratricopeptide-like helical domain
	TraesCS3A01G293200	3A	523 746 325 .. 523 746 098 (-)	228	G		Clavata3/ESR (CLE) gene family member
	TraesCS3A01G293300	3A	523 759 190 .. 523 747 782 (-)	11432	G		Serine hydroxymethyltransferase
	TraesCS3A01G293400	3A	525 297 363 .. 525 298 746 (+)	1384	G	MF: protein binding; MF: zinc ion binding	RING/U-box superfamily protein	Zinc finger, RING-type; Zinc finger, RING/FYVE/PHD-type
	TraesCS3A01G293500	3A	525 628 498 .. 525 629 229 (+)	732	G	MF: protein binding; MF: zinc ion binding	Ring finger protein, putative	Zinc finger, RING-type; Zinc finger, RING/FYVE/PHD-type
	TraesCS3A01G293600	3A	525 641 936 .. 525 640 597 (-)	1340	G		Structural maintenance of chromosomes protein 2
	TraesCS3A01G293700	3A	526 508 219 .. 526 511 244 (+)	3026	G	MF: transcription factor activity, sequence-specific DNA binding; BP: regulation of transcription, DNA-templated; MF: sequence-specific DNA binding	BZIP transcription factor	Basic-leucine zipper domain
	TraesCS3A01G293800	3A	526 514 384 .. 526 513 573 (-)	812	G		inner centromere protein, ARK-binding region protein
	TraesCS3A01G293900	3A	526 529 172 .. 526 523 938 (-)	5235	G	MF: nucleic acid binding; MF: RNA binding; CC: nucleus; BP: RNA processing; CC: intracellular ribonucleoprotein complex	La protein like	RNA recognition motif domain; Lupus La protein; RNA-binding protein Lupus La; Winged helix-turn-helix DNA-binding domain
	TraesCS3A01G294000	3A	526 865 737 .. 526 863 388 (-)	2350	G	MF: oxidoreductase activity; BP: oxidation-reduction process	Gibberellin 2-oxidase	Oxoglutarate/iron-dependent dioxygenase; Non-haem dioxygenase N-terminal domain; Isopenicillin N synthase-like
	TraesCS3A01G294100	3A	527 575 567 .. 527 583 033 (+)	7467	G		DNA topoisomerase 2-alpha
	TraesCS3A01G294200	3A	527 841 142 .. 527 838 390 (-)	2753	G	MF: ion channel activity; MF: voltage-gated potassium channel activity; BP: ion transport; BP: potassium ion transport; CC: membrane; BP: transmembrane transport	Potassium channel	Cyclic nucleotide-binding domain; Potassium channel, voltage-dependent, EAG/ELK/ERG; Ion transport domain; RmlC-like jelly roll fold; Cyclic nucleotide-binding-like
	TraesCS3A01G294300	3A	527 941 206 .. 527 936 886 (-)	4321	U		choice-of-anchor C domain protein, putative (Protein of unknown function, DUF642)	Domain of unknown function DUF642; Galactose-binding domain-like
wsnp_BE494474A_Ta_2_2	TraesCS3A01G294400	3A	528 520 299 .. 528 527 374 (+)	7076	G	MF: ATP binding	Katanin p60 ATPase-containing subunit, putative	AAA+ ATPase domain; ATPase, AAA-type, core; P-loop containing nucleoside triphosphate hydrolase
	TraesCS3A01G294500	3A	528 531 881 .. 528 528 439 (-)	3443	G		Calcyclin-binding protein	CS domain; SGS domain; HSP20-like chaperone; Siah interacting protein, N-terminal
	TraesCS3A01G294600	3A	528 556 687 .. 528 555 337 (-)	1351	G		Interactor of constitutive active ROPs protein, putative
	TraesCS3A01G294700	3A	528 591 755 .. 528 597 222 (+)	5468	G	MF: damaged DNA binding; BP: DNA repair	DNA polymerase IV	UmuC domain; DNA polymerase, Y-family, little finger domain
	TraesCS3A01G294800	3A	528 602 428 .. 528 597 381 (-)	5048	G	BP: metabolic process; MF: riboflavin kinase activity; BP: riboflavin biosynthetic process; MF: hydrolase activity	Riboflavin kinase/fmn hydrolase	HAD hydrolase, subfamily IA; Phosphoglycolate phosphatase, domain 2; HAD-like domain; Riboflavin kinase domain
	TraesCS3A01G294900	3A	529 106 304 .. 529 107 880 (+)	1577	G	MF: acetylglucosaminyltransferase activity; CC: membrane	Core-2/I-branching beta-1,6-N-acetylglucosaminyltransferase family protein, putative	Glycosyl transferase, family 14
	TraesCS3A01G295000	3A	529 143 340 .. 529 140 099 (-)	3242	G		Coenzyme Q-binding protein COQ10, mitochondrial	Coenzyme Q-binding protein COQ10, START domain; START-like domain
	TraesCS3A01G295100	3A	529 206 501 .. 529 205 494 (-)	1008	G		LOB domain-containing protein, putative	Lateral organ boundaries, LOB
	TraesCS3A01G295200	3A	529 209 513 .. 529 207 149 (-)	2365	G	MF: protein binding; CC: nucleus; MF: histone-lysine N-methyltransferase activity	Histone-lysine N-methyltransferase	SET domain; AWS domain
	TraesCS3A01G295300	3A	529 218 223 .. 529 214 571 (-)	3653	G	MF: catalytic activity; CC: transcription factor TFIIF complex; BP: transcription from RNA polymerase II promoter; BP: transcription initiation from RNA polymerase II promoter	Transcription initiation factor IIF subunit beta	Transcription initiation factor IIF, beta subunit; Transcription Factor IIF, Rap30/Rap74, interaction; Winged helix-turn-helix DNA-binding domain
	TraesCS3A01G295400	3A	529 612 252 .. 529 619 205 (+)	6954	G		Double stranded RNA binding protein 3	Double-stranded RNA-binding domain
	TraesCS3A01G295500	3A	529 771 950 .. 529 776 792 (+)	4843	G	MF: hydrolase activity, hydrolyzing O-glycosyl compounds; BP: carbohydrate metabolic process	Beta-glucosidase	Glycoside hydrolase, family 3, N-terminal; Glycoside hydrolase family 3 C-terminal domain; Glycoside hydrolase superfamily
	TraesCS3A01G295600	3A	529 777 599 .. 529 776 872 (-)	728	G		Leucine-rich repeat protein kinase family protein
	TraesCS3A01G295700	3A	529 843 519 .. 529 842 655 (-)	865	G		cytochrome P450, family 72, subfamily A, polypeptide 7
	TraesCS3A01G295800	3A	529 843 676 .. 529 844 527 (+)	852	G		Late embryogenesis abundant (LEA) hydroxyproline-rich glycoprotein family	Immunoglobulin-like fold
	TraesCS3A01G295900	3A	530 177 578 .. 530 198 100 (+)	20523	G	MF: protein binding; BP: ubiquitin-dependent protein catabolic process; BP: protein deubiquitination; MF: thiol-dependent ubiquitinyl hydrolase activity	Ubiquitin carboxyl-terminal hydrolase, putative	Peptidase C19, ubiquitin carboxyl-terminal hydrolase; MATH/TRAF domain; TRAF-like; Ubiquitin specific protease, conserved site; Ubiquitin carboxyl-terminal hydrolase 7, ICP0-binding domain; Ubiquitin specific protease domain; Ubiquitin carboxyl-terminal hydrolase, C-terminal
	TraesCS3A01G296000	3A	530 433 790 .. 530 435 217 (+)	1428	G		Chaperone DnaJ
	TraesCS3A01G296100	3A	530 437 293 .. 530 435 331 (-)	1963	G		Mal d 1-associated protein
	TraesCS3A01G296200	3A	530 474 346 .. 530 479 221 (+)	4876	G	CC: mitochondrial matrix	Mitochondrial glycoprotein	Mitochondrial glycoprotein
	TraesCS3A01G296300	3A	530 496 634 .. 530 497 296 (+)	663	G		LURP-one-like protein	LURP1-related protein domain; Tubby C-terminal-like domain
QPh.ippg-3A.4 / 740 613 091 - 744 613 091 / Kukri_rep_c110544_248
	TraesCS3A01G526900	3A	740 747 649 .. 740 748 836 (+)	1188	ТЕ?	MF: protein binding	F-box like protein	F-box domain; F-box associated interaction domain
	TraesCS3A01G527000	3A	740 881 856 .. 740 883 248 (+)	1393	G	CC: membrane; BP: metal ion transport; MF: metal ion transmembrane transporter activity; BP: transmembrane transport	Zinc transporter, putative	Zinc/iron permease
	TraesCS3A01G527100	3A	741 177 614 .. 741 176 821 (-)	794	G		DNA topoisomerase
	TraesCS3A01G527200	3A	741 625 248 .. 741 624 913 (-)	336	G		Rotundifolia-like protein	DVL
	TraesCS3A01G527300	3A	741 753 988 .. 741 756 623 (+)	2636	G	MF: transcription factor activity, sequence-specific DNA binding; BP: regulation of transcription, DNA-templated; MF: sequence-specific DNA binding	WRKY transcription factor	WRKY domain
	TraesCS3A01G527400	3A	741 845 475 .. 741 844 276 (-)	1200	G	MF: DNA binding;GO:0046983 MF: protein dimerization activity	Transcription factor, MADS-box	Transcription factor, MADS-box
	TraesCS3A01G527500	3A	741 874 333 .. 741 872 923 (-)	1411	G		Double-stranded RNA-binding protein 3	Double-stranded RNA-binding domain
	TraesCS3A01G527600	3A	741 974 792 .. 741 971 169 (-)	3624	G	MF: protein binding	WD-repeat protein, putative	WD40 repeat; WD40/YVTN repeat-like-containing domain; WD40-repeat-containing domain; WD40 repeat, conserved site
	TraesCS3A01G527700	3A	742 228 725 .. 742 223 286 (-)	5440	G	MF: protein kinase activity; MF: ATP binding; BP: protein phosphorylation; MF: polysaccharide binding	Protein kinase family protein	Protein kinase domain; Serine-threonine/tyrosine-protein kinase, catalytic domain; Protein kinase-like domain; Protein kinase, ATP binding site; Wall-associated receptor kinase, galacturonan-binding domain
	TraesCS3A01G527800	3A	742 243 145 .. 742 240 472 (-)	2674	G	MF: calcium ion binding; MF: protein binding; MF: polysaccharide binding	Wall-associated receptor kinase-like protein	EGF-type aspartate/asparagine hydroxylation site; EGF-like domain; EGF-like calcium-binding domain; EGF-like calcium-binding, conserved site; Wall-associated receptor kinase, galacturonan-binding domain
	TraesCS3A01G527900	3A	742 327 098 .. 742 321 261 (-)	5838	G	MF: protein kinase activity; MF: calcium ion binding; MF: ATP binding; BP: protein phosphorylation; MF: polysaccharide binding	Protein kinase family protein	Protein kinase domain; Serine-threonine/tyrosine-protein kinase, catalytic domain; EGF-like calcium-binding domain; Protein kinase-like domain; Protein kinase, ATP binding site; Wall-associated receptor kinase, galacturonan-binding domain
	TraesCS3A01G528000	3A	742 332 172 .. 742 334 178 (+)	2007	G	MF: iron ion binding; MF: oxidoreductase activity, acting on paired donors, with incorporation or reduction of molecular oxygen; MF: heme binding; BP: oxidation-reduction process	Cytochrome P450	Cytochrome P450; Cytochrome P450, E-class, group I; Cytochrome P450, conserved site
	TraesCS3A01G528100	3A	742 355 408 .. 742 357 645 (+)	2238	G	MF: iron ion binding; MF: oxidoreductase activity, acting on paired donors, with incorporation or reduction of molecular oxygen; MF: heme binding;GBP: oxidation-reduction process	Cytochrome P450	Cytochrome P450; Cytochrome P450, E-class, group I; Cytochrome P450, conserved site
	TraesCS3A01G528200	3A	742 362 924 .. 742 362 619 (-)	306	G		Tetratricopeptide repeat (TPR)-like superfamily protein
	TraesCS3A01G528300	3A	742 436 287 .. 742 435 702 (-)	586	G		Pathogenesis-related thaumatin family protein
	TraesCS3A01G528400	3A	742 439 296 .. 742 437 032 (-)	2265	G	MF: protein binding	Pentatricopeptide repeat-containing protein	Pentatricopeptide repeat; Tetratricopeptide-like helical domain
	TraesCS3A01G528500	3A	742 444 428 .. 742 439 692 (-)	4737	G	MF: DNA binding	Telomere-binding family protein	SANT/Myb domain; Homeobox domain-like; Myb domain; Ubiquitin-related domain
	TraesCS3A01G528600	3A	742 450 262 .. 742 453 021 (+)	2760	G		Rab5-interacting family protein	Rab5-interacting protein family
	TraesCS3A01G528700	3A	742 471 747 .. 742 469 346 (-)	2402	G	BP: metabolic process; MF: hydrolase activity	Haloacid dehalogenase-like hydrolase family protein, putative, expressed	HAD hydrolase, subfamily IA; Pyrimidine 5-nucleotidase; HAD-like domain
Kukri_rep_c110544_248	TraesCS3A01G528800	3A	742 617 285 .. 742 611 712 (-)	5574	G	BP: proteolysis; MF: peptidase activity	Vacuolar-processing enzyme	Peptidase C13, legumain
	TraesCS3A01G529000	3A	742 784 631 .. 742 789 375 (+)	4745	ТЕ?	MF: protein binding	F-box family protein	F-box domain; Leucine-rich repeat domain, L domain-like
	TraesCS3A01G529100	3A	742 793 773 .. 742 792 092 (-)	1682	G	CC: cell wall; MF: pectinesterase activity; BP: cell wall modification	Pectinesterase	Pectinesterase, catalytic; Pectin lyase fold/virulence factor; Pectin lyase fold
	TraesCS3A01G529200	3A	742 872 969 .. 742 871 035 (-)	1935	G	MF: iron ion binding; MF: oxidoreductase activity, acting on paired donors, with incorporation or reduction of molecular oxygen; MF: heme binding; BP: oxidation-reduction process	Cytochrome P450	Cytochrome P450; Cytochrome P450, E-class, group I; Cytochrome P450, conserved site
	TraesCS3A01G529300	3A	742 877 001 .. 742 875 108 (-)	1894	G	MF: protein binding	Ankyrin repeat-containing protein	Ankyrin repeat; Ankyrin repeat-containing domain; PGG domain
	TraesCS3A01G529400	3A	742 928 946 .. 742 929 923 (+)	978	G		Glycosyltransferase
	TraesCS3A01G529500	3A	742 930 008 .. 742 930 391 (+)	384	G	BP: metabolic process; MF: transferase activity, transferring hexosyl groups	UDP-glycosyltransferase	UDP-glucuronosyl/UDP-glucosyltransferase
	TraesCS3A01G529600	3A	742 931 438 .. 742 931 040 (-)	399	G		glutamate receptor 2
	TraesCS3A01G529700	3A	743 105 503 .. 743 101 552 (-)	3952	G	MF: protein binding	Ankyrin repeat-containing protein	Ankyrin repeat; Ankyrin repeat-containing domain; PGG domain
	TraesCS3A01G529800	3A	743 131 397 .. 743 128 092 (-)	3306	G		Kinetochore protein spc25	Chromosome segregation protein Spc25
	TraesCS3A01G529900	3A	743 137 444 .. 743 140 077 (+)	2634	G	MF: ADP binding	Disease resistance protein RPM1	NB-ARC; Winged helix-turn-helix DNA-binding domain; Leucine-rich repeat domain, L domain-like
	TraesCS3A01G530000	3A	743 184 935 .. 743 193 149 (+)	8215	G	MF: binding;G BP: intracellular protein transport;G BP: vesicle-mediated transport; CC: membrane coat	Beta-adaptin-like protein	Clathrin/coatomer adaptor, adaptin-like, N-terminal; Armadillo-like helical; Armadillo-type fold; AP-3 complex subunit beta, C-terminal domain
	TraesCS3A01G530100	3A	743 275 157 .. 743 272 364 (-)	2794	G	MF: catalytic activity; CC: cytoplasm;GO:0006364 BP: rRNA processing; MF: RNA methyltransferase activity;G BP: tRNA methylation; MF: iron-sulfur cluster binding; BP: rRNA base methylation	Dual-specificity RNA methyltransferase RlmN	Ribosomal RNA large subunit methyltransferase RlmN/Cfr; Elongator protein 3/MiaB/NifB; Radical SAM; IPR013785: Aldolase-type TIM barrel; Dual-specificity RNA methyltransferase RlmN
	TraesCS3A01G530200	3A	743 380 721 .. 743 377 005 (-)	3717	G	MF: protein kinase activity; MF: ATP binding; BP: protein phosphorylation	Protein kinase	Protein kinase domain; Serine/threonine-protein kinase, active site; Protein kinase-like domain; Protein kinase, ATP binding site
	TraesCS3A01G530300	3A	743 557 628 .. 743 557 125 (-)	504	G		Methyl-CpG-binding domain-containing protein 9
	TraesCS3A01G530400	3A	743 675 520 .. 743 673 882 (-)	1639	G	MF: structural constituent of ribosome; CC: intracellular; CC: ribosome; BP: translation	40S ribosomal protein S28	Ribosomal protein S28e; Nucleic acid-binding, OB-fold; Ribosomal protein S28e conserved site
	TraesCS3A01G530500	3A	743 710 605 .. 743 710 321 (-)	285	ТЕ	MF: protein dimerization activity	TTF-type zinc finger protein with HAT dimerization domain-containing protein	HAT, C-terminal dimerisation domain
	TraesCS3A01G530600	3A	743 759 977 .. 743 757 820 (-)	2158	G	MF: structural constituent of ribosome;CC: intracellular; CC: ribosome;BP: translation	40S ribosomal protein S28	Ribosomal protein S28e; Nucleic acid-binding, OB-fold; Ribosomal protein S28e conserved site
	TraesCS3A01G530700	3A	743 872 553 .. 743 875 195 (+)	2643	G		Plant-specific domain TIGR01615 family protein	Protein of unknown function PDDEXK-like
	TraesCS3A01G530800	3A	743 988 067 .. 743 988 916 (+)	850	G	MF: metal ion binding	Metallothionein	Metallothionein, family 15, plant
	TraesCS3A01G530900	3A	744 055 472 .. 744 058 792 (+)	3321	G		Vacuolar protein sorting protein 25	ESCRT-II complex, vps25 subunit; Winged helix-turn-helix DNA-binding domain; ESCRT-II complex, Vps25 subunit, N-terminal winged helix
	TraesCS3A01G531000	3A	744 195 440 .. 744 193 802 (-)	1639	G	MF: nutrient reservoir activity	11S globulin seed storage protein 2	11-S seed storage protein, plant; Cupin 1; RmlC-like cupin domain; RmlC-like jelly roll fold
	TraesCS3A01G531100	3A	744 216 535 .. 744 214 867 (-)	1669	G	MF: nutrient reservoir activity	11S globulin seed storage protein 2	11-S seed storage protein, plant; Cupin 1; RmlC-like cupin domain; RmlC-like jelly roll fold
	TraesCS3A01G531200	3A	744 262 224 .. 744 263 227 (+)	1004	G	MF: metal ion binding	Metallothionein	Metallothionein, family 15, plant
	TraesCS3A01G531300	3A	744 266 478 .. 744 267 259 (+)	782	G	MF: metal ion binding	Metallothionein	Metallothionein, family 15, plant
	TraesCS3A01G531400	3A	744 286 755 .. 744 287 543 (+)	789	G	MF: metal ion binding	Metallothionein	Metallothionein, family 15, plant
	TraesCS3A01G531500	3A	744 304 579 .. 744 304 097 (-)	483	G		Plant invertase/pectin methylesterase inhibitor superfamily protein
	TraesCS3A01G531600	3A	744 377 724 .. 744 380 424 (+)	2701	G	MF: structural constituent of ribosome; CC: intracellular; CC: ribosome; BP: translation	30S ribosomal protein S17	Ribosomal protein S17/S11; Nucleic acid-binding, OB-fold; 30S ribosomal protein S17
	TraesCS3A01G531700	3A	744 392 753 .. 744 390 245 (-)	2509	G	MF: RNA binding; MF: structural constituent of ribosome; CC: ribosome; BP: translation; CC: small ribosomal subunit	30S ribosomal protein S19	Ribosomal protein S19/S15; Ribosomal protein S19, bacterial-type; Ribosomal protein S19 conserved site; Ribosomal protein S19, superfamily
	TraesCS3A01G531800	3A	744 445 665 .. 744 433 944 (-)	11722	G		SANT domain-containing protein 2
QPh.ippg-3B / 589 658 339 - 593 258 339 / BobWhite_c1093_494
	TraesCS3B01G375500	3B	590 291 503 .. 590 294 894 (+)	3392	G		Immediate-early protein RSP40
	TraesCS3B01G375600	3B	590 501 324 .. 590 498 916 (-)	2409	G	MF: transcription factor activity, sequence-specific DNA binding; BP: regulation of transcription, DNA-templated; MF: sequence-specific DNA binding	WRKY transcription factor	WRKY domain
	TraesCS3B01G375700	3B	590 623 525 .. 590 625 005 (+)	1481	G	MF: transcription factor activity, sequence-specific DNA binding; BP: regulation of transcription, DNA-templated; MF: sequence-specific DNA binding	WRKY family transcription factor	WRKY domain
	TraesCS3B01G375800	3B	591 364 955 .. 591 366 291 (+)	1337	G	MF: transcription factor activity, sequence-specific DNA binding; BP: regulation of transcription, DNA-templated; MF: sequence-specific DNA binding	WRKY transcription factor	WRKY domain
	TraesCS3B01G375900	3B	591 372 331 .. 591 366 633 (-)	5699	G	CC: membrane	Non-green plastid inner envelope membrane protein	TMEM14 family
BobWhite_c1093_494	TraesCS3B01G376000	3B	591 460 916 .. 591 454 913 (-)	6004	G	MF: tRNA binding	Methionine-tRNA ligase, putative	tRNA-binding domain; Glutathione S-transferase, C-terminal-like; Nucleic acid-binding, OB-fold
	TraesCS3B01G376100	3B	592 330 346 .. 592 329 431 (-)	916	ТЕ?		Myb/SANT-like DNA-binding domain protein	Myb/SANT-like domain
	TraesCS3B01G376200	3B	592 533 992 .. 592 530 095 (-)	3898	G	MF: protein kinase activity; MF: protein binding; MF: ATP binding; BP: protein phosphorylation	Receptor-like protein kinase	Protein kinase domain; Serine-threonine/tyrosine-protein kinase, catalytic domain; Leucine-rich repeat; Leucine-rich repeat, typical subtype; Protein kinase-like domain; Leucine-rich repeat-containing N-terminal, plant-type; Protein kinase, ATP binding site; Leucine-rich repeat domain, L domain-like
	TraesCS3B01G376300	3B	592 613 654 .. 592 608 698 (-)	4957	G	MF: protein kinase activity; MF: ATP binding; BP: protein phosphorylation	Kinase family protein	Protein kinase domain; Serine-threonine/tyrosine-protein kinase, catalytic domain; Protein kinase-like domain
	TraesCS3B01G376400	3B	592 663 905 .. 592 649 621 (-)	14285	G	MF: protein binding	WD40 repeat-like protein	WD40 repeat; WD40/YVTN repeat-like-containing domain; WD40-repeat-containing domain; WD40 repeat, conserved site
	TraesCS3B01G376500	3B	592 825 069 .. 592 824 443 (-)	627	G	MF: protein binding; MF: zinc ion binding	Ring finger protein, putative	Zinc finger, RING-type; Zinc finger, RING/FYVE/PHD-type
	TraesCS3B01G376600	3B	592 860 115 .. 592 862 598 (+)	2484	G	MF: RNA binding; MF: structural constituent of ribosome; CC: ribosome; BP: translation; CC: small ribosomal subunit	30S ribosomal protein S5	Ribosomal protein S5, C-terminal; Ribosomal protein S5, eukaryotic/archaeal; Ribosomal protein S5, N-terminal; Ribosomal protein S5 domain 2-type fold, subgroup; Ribosomal protein S5, N-terminal, conserved site; Ribosomal protein S5 domain 2-type fold
	TraesCS3B01G376700	3B	592 867 932 .. 592 867 027 (-)	906	G	BP: lipid transport; MF: lipid binding	Non-specific lipid-transfer protein	Plant lipid transfer protein/Par allergen; Bifunctional inhibitor/plant lipid transfer protein/seed storage helical domain
	TraesCS3B01G376800	3B	593 163 474 .. 593 165 215 (+)	1742	G	CC: extracellular region; BP: plant-type cell wall organization	Expansin	Expansin; Expansin/pollen allergen, DPBB domain; Expansin, cellulose-binding-like domain; Expansin/Lol pI; RlpA-like protein, double-psi beta-barrel domain
QPh.ippg-4A.1 / 43 142 425 - 47 142 425 / AX-95188776
	TraesCS4A01G052200	4A	43 235 893 .. 43 231 337 (-)	4557	G	MF: hydrolase activity, hydrolyzing O-glycosyl compounds; BP: carbohydrate metabolic process	Beta-xylosidase, putative	Glycoside hydrolase, family 3, N-terminal; Glycoside hydrolase family 3 C-terminal domain; Immunoglobulin-like fold; Glycoside hydrolase superfamily; Fibronectin type III-like domain
	TraesCS4A01G052300	4A	43 289 491 .. 43 286 879 (-)	2613	G		Protein weak chloroplast movement under blue light 1
	TraesCS4A01G052400	4A	43 362 594 .. 43 365 742 (+)	3149	U		DUF538 family protein (Protein of unknown function, DUF538)	Protein of unknown function DUF538
	TraesCS4A01G052500	4A	43 369 275 .. 43 367 773 (-)	1503	G		Nodulin-related protein 1, putative
	TraesCS4A01G052600	4A	43 697 259 .. 43 698 396 (+)	1138	G		Acetyl-CoA decarbonylase/synthase complex subunit alpha 1
	TraesCS4A01G052700	4A	43 708 211 .. 43 698 619 (-)	9593	G		Poly(A) RNA polymerase cid14
	TraesCS4A01G052800	4A	44 651 095 .. 44 651 965 (+)	871	TE?		Myb/SANT-like DNA-binding domain protein	Myb/SANT-like domain
	TraesCS4A01G052900	4A	44 653 806 .. 44 656 320 (+)	2515	G		ATP synthase subunit b
	TraesCS4A01G053000	4A	45 106 116 .. 45 103 966 (-)	2151	G	MF: DNA binding	B3 domain-containing protein	B3 DNA binding domain; DNA-binding pseudobarrel domain
	TraesCS4A01G053100	4A	45 109 083 .. 45 109 844 (+)	762	G		DNA-directed RNA polymerase subunit beta
	TraesCS4A01G053200	4A	45 112 978 .. 45 113 844 (+)	867	G	MF: nucleic acid binding	G-patch domain containing protein, expressed	G-patch domain; Spp2/MOS2, G-patch domain
	TraesCS4A01G053300	4A	45 115 702 .. 45 114 533 (-)	1170	G		Methionine import ATP-binding protein MetN
	TraesCS4A01G053400	4A	45 132 071 .. 45 135 423 (+)	3353	G	MF: protein binding; MF: zinc ion binding	E3 ubiquitin-protein ligase	Zinc finger, RING-type; Zinc finger, RING/FYVE/PHD-type; Zinc finger, RING-type, conserved site; RING-type zinc-finger, LisH dimerisation motif
AX-95188776	TraesCS4A01G053500	4A	45 140 070 .. 45 145 543 (+)	5474	G	MF: hydrolase activity, hydrolyzing O-glycosyl compounds; BP: carbohydrate metabolic process	Glucan endo-1,3-beta-glucosidase 3	Glycoside hydrolase family 17; X8 domain; Glycoside hydrolase superfamily
	TraesCS4A01G053600	4A	45 264 345 .. 45 264 771 (+)	427	G		Transforming growth factor-beta-induced protein ig-h3
	TraesCS4A01G053700	4A	45 334 269 .. 45 339 256 (+)	4988	G	MF: calmodulin binding	Plant calmodulin-binding-like protein	Calmodulin-binding domain, plant
	TraesCS4A01G053800	4A	45 341 831 .. 45 339 443 (-)	2389	G		Remorin family protein	Remorin, C-terminal
	TraesCS4A01G053900	4A	45 346 636 .. 45 349 798 (+)	3163	G		Pentatricopeptide repeat-containing protein	Pentatricopeptide repeat
	TraesCS4A01G054000	4A	45 468 926 .. 45 467 640 (-)	1287	G	MF: protein kinase activity; MF: ATP binding; BP: protein phosphorylation	Kinase-like	Protein kinase domain; Serine/threonine-protein kinase, active site; Protein kinase-like domain; Protein kinase, ATP binding site
	TraesCS4A01G054100	4A	45 632 396 .. 45 632 908 (+)	513	TE?		ArfGap/RecO-like zinc finger domain-containing protein
	TraesCS4A01G054200	4A	45 684 751 .. 45 686 618 (+)	1868	G		galacturonic acid kinase
	TraesCS4A01G054300	4A	45 735 398 .. 45 736 684 (+)	1287	G	MF: protein kinase activity; MF: ATP binding; BP: protein phosphorylation	Kinase-like	Protein kinase domain; Serine/threonine-protein kinase, active site; Protein kinase-like domain; Protein kinase, ATP binding site
	TraesCS4A01G054400	4A	45 745 977 .. 45 750 519 (+)	4543	G	CC: membrane; MF: hydrolase activity, acting on glycosyl bonds	Heparanase	Glycoside hydrolase, family 79; Glycoside hydrolase superfamily
	TraesCS4A01G054500	4A	45 840 477 .. 45 842 150 (+)	1674	G		Cytokinin riboside 5'-monophosphate phosphoribohydrolase
	TraesCS4A01G054600	4A	45 870 785 .. 45 872 251 (+)	1467	G		Transcription factor GTE8	NET domain
	TraesCS4A01G054700	4A	45 875 733 .. 45 872 503 (-)	3231	G		Calcium-dependent protein kinase 14	Domain of unknown function DUF4477
	TraesCS4A01G054800	4A	46 046 021 .. 46 050 451 (+)	4431	G	MF: ATP binding; BP: protein folding; MF: unfolded protein binding	T-complex protein 1 subunit beta	Chaperonin TCP-1, conserved site; Chaperonin Cpn60/TCP-1 family; T-complex protein 1, beta subunit; Chaperone tailless complex polypeptide 1 (TCP-1); GroEL-like apical domain; GroEL-like equatorial domain
	TraesCS4A01G054900	4A	46 131 194 .. 46 123 460 (-)	7735	G	MF: transferase activity, transferring glycosyl groups	Hexosyltransferase	Glycosyl transferase, family 8; Nucleotide-diphospho-sugar transferases
	TraesCS4A01G055000	4A	46 145 764 .. 46 141 625 (-)	4140	G	MF: protein binding	Leucine-rich repeat receptor protein kinase	Leucine-rich repeat; Leucine-rich repeat, typical subtype; Leucine-rich repeat-containing N-terminal, plant-type; Leucine rich repeat 4; Leucine-rich repeat domain, L domain-like
	TraesCS4A01G055100	4A	46 147 268 .. 46 149 286 (+)	2019	G	BP: metabolic process; MF: transferase activity, transferring hexosyl groups	Glycosyltransferase	UDP-glucuronosyl/UDP-glucosyltransferase
	TraesCS4A01G055200	4A	46 215 300 .. 46 215 665 (+)	366	G		Alpha amylase inhibitor protein	Bifunctional inhibitor/plant lipid transfer protein/seed storage helical domain
	TraesCS4A01G055300	4A	46 219 631 .. 46 223 316 (+)	3686	G	BP: amino acid transmembrane transport	Tyrosine-specific transport protein, putative	Amino acid/polyamine transporter 2
	TraesCS4A01G055400	4A	46 277 332 .. 46 282 621 (+)	5290	G	MF: protein binding	Leucine-rich repeat (LRR) family protein	Leucine-rich repeat; Leucine-rich repeat, typical subtype; Leucine-rich repeat domain, L domain-like
	TraesCS4A01G055500	4A	46 282 730 .. 46 284 222 (+)	1493	G	MF: DNA binding	B3 domain-containing protein	B3 DNA binding domain; DNA-binding pseudobarrel domain
	TraesCS4A01G055600	4A	46 291 947 .. 46 285 664 (-)	6284	G	MF: magnesium ion binding; BP: metabolic process; MF: terpene synthase activity; MF: lyase activity	Terpene synthase, putative	Terpene synthase, N-terminal domain; Terpene synthase, metal-binding domain; Terpenoid cyclases/protein prenyltransferase alpha-alpha toroid; Isoprenoid synthase domain
	TraesCS4A01G055700	4A	46 422 765 .. 46 424 784 (+)	2020	G	MF: DNA binding	B3 domain-containing protein	B3 DNA binding domain; DNA-binding pseudobarrel domain
	TraesCS4A01G055800	4A	46 551 133 .. 46 554 322 (+)	3190	G	MF: protein binding	SNAP25 homologous protein SNAP33	Target SNARE coiled-coil homology domain
	TraesCS4A01G055900	4A	46 560 846 .. 46 561 761 (+)	916	TE?		Helicase/SANT-associated, DNA binding protein
	TraesCS4A01G056000	4A	46 617 254 .. 46 618 576 (+)	1323	G		Protein CHUP1, chloroplastic
	TraesCS4A01G056100	4A	47 097 360 .. 47 101 044 (+)	3685	G		TPX2 (Targeting protein for Xklp2) family protein	TPX2, C-terminal
	TraesCS4A01G056200	4A	47 101 564 .. 47 106 259 (+)	4696	G	MF: catalytic activity; MF: metal ion binding	Mitochondrial-processing peptidase beta subunit	Peptidase M16, C-terminal; Metalloenzyme, LuxS/M16 peptidase-like; Peptidase M16, N-terminal
QPh.ippg-4A.2 / 568 466 352-572 466 352 / CAP11_c3631_75
	TraesCS4A01G256600	4A	568 509 529 .. 568 507 495 (-)	2035	G		Digeranylgeranylglyceryl phosphate synthase
	TraesCS4A01G256700	4A	569 477 140 .. 569 484 723 (+)	7584	G	MF: DNA binding; CC: nucleus; BP: regulation of transcription, DNA-templated; MF: sequence-specific DNA binding	homeobox-1	Homeobox domain; ELK domain; KNOX1; KNOX2; Homeobox KN domain; Homeobox domain-like; Homeobox, conserved site
	TraesCS4A01G256800	4A	569 866 394 .. 569 868 993 (+)	2600	G		E3 ubiquitin-protein ligase FANCL	Zinc finger, RING/FYVE/PHD-type; Fanconi anemia complex, subunit FancL, WD-repeat containing domain; FANCL C-terminal domain
	TraesCS4A01G256900	4A	569 869 848 .. 569 874 960 (+)	5113	G		Alpha/beta-hydrolase superfamily protein	Domain of unknown function DUF676, lipase-like; Alpha/Beta hydrolase fold
	TraesCS4A01G257000	4A	569 877 552 .. 569 878 043 (+)	492	G		Epidermal patterning factor-like protein
	TraesCS4A01G257100	4A	569 883 919 .. 569 879 543 (-)	4377	G		GDP-mannose transporter	Sugar phosphate transporter domain
	TraesCS4A01G257200	4A	569 892 384 .. 569 886 165 (-)	6220	G	MF: protein binding	AMSH-like ubiquitin thioesterase 1	JAB1/MPN/MOV34 metalloenzyme domain; USP8 dimerisation domain
	TraesCS4A01G257300	4A	570 191 099 .. 570 189 802 (-)	1298	G		pleiotropic drug resistance 13	Six-bladed beta-propeller, TolB-like; Protein of unknown function DUF1677, Oryza sativa
	TraesCS4A01G257400	4A	570 262 141 .. 570 267 676 (+)	5536	G	CC: integral component of membrane	Sulfite exporter TauE/SafE family protein	Transmembrane protein TauE-like
	TraesCS4A01G257500	4A	570 271 296 .. 570 268 410 (-)	2887	G		myb-like protein X
	TraesCS4A01G257600	4A	570 460 851 .. 570 465 209 (+)	4359	G	CC: membrane	ERD (Early-responsive to dehydration stress) family protein	Calcium-dependent channel, 7TM region, putative phosphate; 10TM putative phosphate transporter, cytosolic domain; Calcium permeable stress-gated cation channel 1, N-terminal transmembrane domain
CAP11_c3631_75	TraesCS4A01G257700	4A	570 471 987 .. 570 466 220 (-)	5768	G	MF: magnesium ion binding; MF: ATP binding;GO:0005622 CC: intracellular; BP: inositol trisphosphate metabolic process; MF: inositol tetrakisphosphate 1-kinase activity; MF: inositol-1,3,4-trisphosphate 6-kinase activity; MF: inositol-1,3,4-trisphosphate 5-kinase activity	Inositol-tetrakisphosphate 1-kinase	Inositol-tetrakisphosphate 1-kinase
	TraesCS4A01G257800	4A	570 480 829 .. 570 477 728 (-)	3102	G	MF: GTPase activity; MF: structural constituent of cytoskeleton; MF: GTP binding; CC: microtubule; BP: microtubule-based process	Tubulin alpha chain	Tubulin; Alpha tubulin; Tubulin/FtsZ, GTPase domain; Tubulin/FtsZ, C-terminal; Tubulin, conserved site; Tubulin/FtsZ, 2-layer sandwich domain
	TraesCS4A01G257900	4A	570 912 341 .. 570 909 848 (-)	2494	G	MF: protein dimerization activity	basic helix-loop-helix (bHLH) DNA-binding superfamily protein	Myc-type, basic helix-loop-helix (bHLH) domain
	TraesCS4A01G258000	4A	570 979 052 .. 570 972 807 (-)	6246	G	MF: protein binding	WD repeat-containing protein	WD40 repeat; WD40-repeat-containing domain; WD40 repeat, conserved site; G-protein beta WD-40 repeat
	TraesCS4A01G258100	4A	570 985 759 .. 570 981 287 (-)	4473	G	BP: mRNA processing; MF: hydrolase activity; MF: hydrolase activity, acting on ester bonds	Lariat debranching enzyme	Calcineurin-like phosphoesterase domain, ApaH type; Lariat debranching enzyme, C-terminal; Metallo-dependent phosphatase-like
	TraesCS4A01G258200	4A	570 998 637 .. 570 987 573 (-)	11065	G		Pre-mRNA polyadenylation factor Fip1	Pre-mRNA polyadenylation factor Fip1
	TraesCS4A01G258300	4A	571 033 392 .. 571 030 998 (-)	2395	G	MF: structural constituent of ribosome; CC: intracellular; CC: ribosome; BP: translation; MF: rRNA binding	50S ribosomal protein L6, putative	Ribosomal protein L6, conserved site; Ribosomal protein L6, bacterial-type; Ribosomal protein L6, alpha-beta domain
	TraesCS4A01G258400	4A	571 042 424 .. 571 040 515 (-)	1910	G	MF: nucleoside-triphosphate diphosphatase activity	Maf-like protein, expressed	Maf-like protein; IPR029001: Inosine triphosphate pyrophosphatase-like
	TraesCS4A01G258500	4A	571 047 884 .. 571 045 805 (-)	2080	G	MF: nucleoside-triphosphate diphosphatase activity	Maf-like protein, expressed	Maf-like protein; IPR029001: Inosine triphosphate pyrophosphatase-like
	TraesCS4A01G258600	4A	571 212 703 .. 571 214 641 (+)	1939	G		dipeptide transport ATP-binding protein
	TraesCS4A01G258700	4A	571 297 190 .. 571 297 483 (+)	294	TE	MF: nucleic acid binding	Polynucleotidyl transferase, ribonuclease H-like superfamily protein	Ribonuclease H-like domain
	TraesCS4A01G258800	4A	571 359 780 .. 571 364 276 (+)	4497	G		Glycine-rich family protein	Domain of unknown function DUF1618
	TraesCS4A01G258900	4A	571 484 977 .. 571 474 816 (-)	10162	G	BP: metabolic process; MF: transferase activity, transferring hexosyl groups	Glycosyltransferase	UDP-glucuronosyl/UDP-glucosyltransferase
	TraesCS4A01G259000	4A	571 586 255 .. 571 588 756 (+)	2502	G		dipeptide transport ATP-binding protein
	TraesCS4A01G259100	4A	571 776 797 .. 571 782 737 (+)	5941	G	MF: protein kinase activity; MF: protein binding; MF: ATP binding; BP: protein phosphorylation	Receptor kinase	Protein kinase domain; Serine-threonine/tyrosine-protein kinase, catalytic domain; Leucine-rich repeat; Leucine-rich repeat, typical subtype; Protein kinase-like domain; Leucine-rich repeat domain, L domain-like
	TraesCS4A01G259200	4A	571 971 770 .. 571 972 432 (+)	663	G	MF: DNA binding; MF: transcription factor activity, sequence-specific DNA binding; BP: regulation of transcription, DNA-templated	Ethylene-responsive transcription factor	AP2/ERF domain; DNA-binding domain
	TraesCS4A01G259300	4A	572 302 274 .. 572 303 653 (+)	1380	G	MF: transferase activity, transferring acyl groups other than amino-acyl groups	Anthocyanin 5-aromatic acyltransferase	Transferase
	TraesCS4A01G259400	4A	572 307 556 .. 572 308 866 (+)	1311	G	MF: transferase activity, transferring acyl groups other than amino-acyl groups	Anthocyanin 5-aromatic acyltransferase	Transferase
QPh.ippg-5B.1 / 11 360 184 - 14 360 184 / AX-108742604
	TraesCS5B01G011400	5B	11 454 818 .. 11 458 233 (+)	3416	G		Hydroxyproline-rich glycoprotein-like
	TraesCS5B01G011500	5B	11 477 439 .. 11 478 554 (+)	1116	TE?		F-box protein
	TraesCS5B01G011600	5B	11 503 284 .. 11 504 390 (+)	1107	TE?	MF: protein binding	F-box family protein	F-box domain
	TraesCS5B01G011700	5B	11 513 383 .. 11 517 316 (+)	3934	G	MF: catalytic activity; MF: hydrolase activity, hydrolyzing O-glycosyl compounds; BP: carbohydrate metabolic process	Alpha-galactosidase	Glycoside hydrolase family 27/36, conserved site; Glycoside hydrolase, family 27; Aldolase-type TIM barrel; Glycoside hydrolase superfamily
	TraesCS5B01G011800	5B	11 556 238 .. 11 550 484 (-)	5755	G	MF: catalytic activity; MF: hydrolase activity, hydrolyzing O-glycosyl compounds; BP: carbohydrate metabolic process	Alpha-galactosidase	Glycoside hydrolase family 27/36, conserved site; Glycoside hydrolase, family 27; Aldolase-type TIM barrel; Glycoside hydrolase superfamily
	TraesCS5B01G011900	5B	11 604 560 .. 11 604 300 (-)	261	TE?		F-box domain containing protein
	TraesCS5B01G012000	5B	11 774 531 .. 11 764 765 (-)	9767	G	MF: protein kinase activity; MF: protein binding; MF: ATP binding; BP: protein phosphorylation	Receptor protein kinase, putative	Protein kinase domain; Leucine-rich repeat; Serine/threonine-protein kinase, active site; Protein kinase-like domain; Leucine-rich repeat-containing N-terminal, plant-type; Protein kinase, ATP binding site; Leucine-rich repeat domain, L domain-like
	TraesCS5B01G012100	5B	12 265 358 .. 12 260 408 (-)	4951	G	CC: phosphopyruvate hydratase complex; MF: magnesium ion binding; MF: phosphopyruvate hydratase activity; BP: glycolytic process	Enolase	Enolase; Enolase, conserved site; Enolase, C-terminal TIM barrel domain; Enolase, N-terminal; IPR029017: Enolase N-terminal domain-like; Enolase C-terminal domain-like
	TraesCS5B01G012200	5B	12 322 165 .. 12 321 065 (-)	1101	G		Gamma-tubulin complex component
	TraesCS5B01G012300	5B	12 328 841 .. 12 324 287 (-)	4555	G	CC: phosphopyruvate hydratase complex; MF: magnesium ion binding; MF: phosphopyruvate hydratase activity; BP: glycolytic process	Enolase	Enolase; Enolase, conserved site; Enolase, C-terminal TIM barrel domain; Enolase, N-terminal; Enolase N-terminal domain-like; Enolase C-terminal domain-like
	TraesCS5B01G012400	5B	12 334 657 .. 12 329 987 (-)	4671	G	MF: catalytic activity; BP: carbohydrate metabolic process; BP: malate metabolic process; MF: oxidoreductase activity; MF: malate dehydrogenase activity; MF: oxidoreductase activity, acting on the CH-OH group of donors, NAD or NADP as acceptor; BP: carboxylic acid metabolic process; MF: L-malate dehydrogenase activity; BP: oxidation-reduction process	Malate dehydrogenase	Lactate/malate dehydrogenase, N-terminal; Malate dehydrogenase, active site; L-lactate/malate dehydrogenase; Malate dehydrogenase, type 1; Lactate dehydrogenase/glycoside hydrolase, family 4, C-terminal; NAD(P)-binding domain; Lactate/malate dehydrogenase, C-terminal
	TraesCS5B01G012500	5B	12 568 107 .. 12 563 381 (-)	4727	G		Helicase/SANT-associated, DNA binding protein
	TraesCS5B01G012600	5B	12 570 054 .. 12 577 791 (+)	7738	G		Neutral ceramidase	Neutral/alkaline non-lysosomal ceramidase, N-terminal; Neutral/alkaline non-lysosomal ceramidase, C-terminal
	TraesCS5B01G012700	5B	12 580 692 .. 12 582 479 (+)	1788	TE?		F-box family protein	Domain unknown function DUF295
	TraesCS5B01G012800	5B	12 658 937 .. 12 659 635 (+)	699	TE?		F-box domain containing protein
AX-108742604	TraesCS5B01G012900	5B	12 858 464 .. 12 845 460 (-)	13005	G	MF: protein binding	WD-repeat protein, putative	Bromodomain; WD40 repeat; WD40/YVTN repeat-like-containing domain; WD40-repeat-containing domain; WD40 repeat, conserved site
	TraesCS5B01G013000	5B	13 086 120 .. 13 081 769 (-)	4352	G	MF: protein dimerization activity	basic helix-loop-helix (bHLH) DNA-binding superfamily protein	Myc-type, basic helix-loop-helix (bHLH) domain
	TraesCS5B01G013100	5B	13 174 286 .. 13 178 149 (+)	3864	G	MF: GTP binding; CC: intracellular; BP: small GTPase mediated signal transduction	ADP-ribosylation factor	Small GTP-binding protein domain; Small GTPase superfamily, ARF/SAR type; Small GTPase superfamily, ARF type; P-loop containing nucleoside triphosphate hydrolase
	TraesCS5B01G013200	5B	13 179 601 .. 13 178 233 (-)	1369	G	MF: nucleic acid binding	RNA-binding protein	RNA recognition motif domain
	TraesCS5B01G013300	5B	13 186 558 .. 13 191 510 (+)	4953	G	MF: oxidoreductase activity; BP: oxidation-reduction process	Pyridine nucleotide-disulfide oxidoreductase domain-containing protein 2	FAD/NAD(P)-binding domain
	TraesCS5B01G013400	5B	13 226 596 .. 13 224 640 (-)	1957	G	CC: Sec61 translocon complex; BP: intracellular protein transport	Protein transport protein Sec61 beta subunit	Protein transport protein SecG/Sec61-beta/Sbh; Protein transport Sec61-beta/Sbh
	TraesCS5B01G013500	5B	13 269 737 .. 13 270 123 (+)	387	G		Phospho-2-dehydro-3-deoxyheptonate aldolase
	TraesCS5B01G013600	5B	13 280 676 .. 13 273 023 (-)	7654	G	MF: GTP binding	GTPase family protein	GTP binding domain; GTP-binding protein, orthogonal bundle domain; P-loop containing nucleoside triphosphate hydrolase
	TraesCS5B01G013700	5B	13 353 453 .. 13 357 427 (+)	3975	TE?		F-box protein
	TraesCS5B01G013800	5B	13 361 762 .. 13 361 011 (-)	752	G	MF: dUTP diphosphatase activity; BP: dUTP metabolic process	Deoxyuridine 5'-triphosphate nucleotidohydrolase	Deoxyuridine triphosphate nucleotidohydrolase; dUTPase-like
	TraesCS5B01G013900	5B	13 436 529 .. 13 426 752 (-)	9778	G	CC: membrane; BP: transmembrane transport	MscS Mechanosensitive ion channel	Mechanosensitive ion channel MscS; LSM domain
	TraesCS5B01G014000	5B	13 491 667 .. 13 484 986 (-)	6682	G	MF: ADP binding	Disease resistance protein RPM1	Jacalin-like lectin domain; NB-ARC; Winged helix-turn-helix DNA-binding domain; P-loop containing nucleoside triphosphate hydrolase; Leucine-rich repeat domain, L domain-like
	TraesCS5B01G014100	5B	13 498 307 .. 13 496 734 (-)	1574	G	CC: membrane; CC: integral component of membrane	WAT1-related protein	EamA domain
	TraesCS5B01G014200	5B	13 699 155 .. 13 702 692 (+)	3538	TE?	MF: nucleic acid binding; MF: protein binding; MF: zinc ion binding	RING/U-box superfamily protein	Zinc finger, RING-type; IBR domain; Ribonuclease H-like domain; Zinc finger, RING/FYVE/PHD-type; Zinc finger, RING-type, conserved site
	TraesCS5B01G014300	5B	13 706 334 .. 13 703 004 (-)	3331	G		Rf2 protein
	TraesCS5B01G014400	5B	13 716 973 .. 13 713 254 (-)	3720	G	MF: GTPase activity; MF: GTP binding	Ras family protein	Small GTPase superfamily; Small GTP-binding protein domain; P-loop containing nucleoside triphosphate hydrolase
	TraesCS5B01G014500	5B	13 721 754 .. 13 726 205 (+)	4452	G		Haloacid dehalogenase-like hydrolase domain-containing protein	HAD-like domain
	TraesCS5B01G014600	5B	13 776 131 .. 13 773 603 (-)	2529	G	MF: protein kinase activity; MF: protein serine/threonine kinase activity; MF: ATP binding; BP: protein phosphorylation; BP: recognition of pollen	Serine/threonine-protein kinase	Protein kinase domain; S-locus glycoprotein domain; Bulb-type lectin domain; PAN/Apple domain; Serine/threonine-protein kinase, active site; Protein kinase-like domain; Protein kinase, ATP binding site; S-receptor-like serine/threonine-protein kinase
	TraesCS5B01G014700	5B	13 858 294 .. 13 861 883 (+)	3590	G	MF: magnesium ion binding; BP: metabolic process; MF: terpene synthase activity; MF: lyase activity	Terpene synthase	Terpene synthase, N-terminal domain; Terpene synthase, metal-binding domain; Terpenoid cyclases/protein prenyltransferase alpha-alpha toroid; Isoprenoid synthase domain
	TraesCS5B01G014800	5B	13 919 353 .. 13 922 813 (+)	3461	G	MF: magnesium ion binding; BP: metabolic process; MF: terpene synthase activity; MF: lyase activity	Terpene synthase	Terpene synthase, N-terminal domain; Terpene synthase, metal-binding domain; Terpenoid cyclases/protein prenyltransferase alpha-alpha toroid; Isoprenoid synthase domain
	TraesCS5B01G014900	5B	14 156 845 .. 14 144 359 (-)	12487	G	MF: magnesium ion binding; BP: metabolic process; MF: terpene synthase activity; MF: lyase activity	Terpene synthase	Terpene synthase, N-terminal domain; Terpene synthase, metal-binding domain; Terpenoid cyclases/protein prenyltransferase alpha-alpha toroid; Isoprenoid synthase domain
	TraesCS5B01G015000	5B	14 194 464 .. 14 191 739 (-)	2726	G	CC: mitochondrial proton-transporting ATP synthase complex, catalytic core F(1); BP: ATP synthesis coupled proton transport; MF: proton-transporting ATP synthase activity, rotational mechanism	ATP synthase subunit epsilon, mitochondrial	ATP synthase, F1 complex, epsilon subunit, mitochondrial
QPh.ippg-5B.3 / 691 064 868 - 694 064 868 / RFL_Contig5616_1779
	TraesCS5B01G535000	5B	691 129 477 .. 691 130 435 (+)	959	G	MF: protein kinase activity; MF: ATP binding; BP: protein phosphorylation	Receptor-like protein kinase	Protein kinase domain; Serine/threonine-protein kinase, active site; Protein kinase-like domain; Protein kinase, ATP binding site
	TraesCS5B01G535100	5B	691 150 842 .. 691 153 902 (+)	3061	G	MF: ADP binding	NBS-LRR-like resistance protein	NB-ARC; Winged helix-turn-helix DNA-binding domain; P-loop containing nucleoside triphosphate hydrolase; Leucine-rich repeat domain, L domain-like
	TraesCS5B01G535200	5B	691 411 951 .. 691 440 959 (+)	29009	G	MF: protein kinase activity; MF: ATP binding; BP: protein phosphorylation	Receptor-like protein kinase	Protein kinase domain; Serine/threonine-protein kinase, active site; Protein kinase-like domain; Protein kinase, ATP binding site
	TraesCS5B01G535300	5B	691 451 004 .. 691 451 978 (+)	975	G		disease resistance protein (TIR-NBS-LRR class) family protein	Receptor L-domain; Leucine-rich repeat domain, L domain-like
	TraesCS5B01G535400	5B	691 459 198 .. 691 481 047 (+)	21850	G	MF: protein kinase activity; MF: ATP binding; BP: protein phosphorylation; MF: ADP binding	receptor kinase 1	Protein kinase domain; NB-ARC; Serine/threonine-protein kinase, active site; Protein kinase-like domain; Winged helix-turn-helix DNA-binding domain; Protein kinase, ATP binding site; P-loop containing nucleoside triphosphate hydrolase; Leucine-rich repeat domain, L domain-like
	TraesCS5B01G535500	5B	691 484 825 .. 691 506 205 (+)	21381	G	MF: protein kinase activity;G MF: ATP binding;BP: protein phosphorylation; MF: ADP binding	Receptor-like protein kinase	Protein kinase domain; NB-ARC; Serine/threonine-protein kinase, active site; Protein kinase-like domain; Winged helix-turn-helix DNA-binding domain; Protein kinase, ATP binding site; P-loop containing nucleoside triphosphate hydrolase
	TraesCS5B01G535600	5B	691 511 518 .. 691 521 548 (+)	10031	G	MF: protein binding	Ankyrin repeat protein-like	Ankyrin repeat; Tetratricopeptide-like helical domain; Tetratricopeptide repeat-containing domain; Tetratricopeptide repeat 2; IPR019734: Tetratricopeptide repeat; Ankyrin repeat-containing domain
	TraesCS5B01G535700	5B	691 774 058 .. 691 772 250 (-)	1809	G		Pirin-like protein	Pirin, N-terminal domain; Pirin, C-terminal domain; RmlC-like cupin domain; Pirin; RmlC-like jelly roll fold
	TraesCS5B01G535800	5B	691 798 749 .. 691 796 890 (-)	1860	G		Pirin-like protein	Pirin, N-terminal domain; Pirin, C-terminal domain; RmlC-like cupin domain; RmlC-like jelly roll fold
	TraesCS5B01G535900	5B	691 825 612 .. 691 823 839 (-)	1774	G		Pirin-like protein	Pirin, N-terminal domain; Pirin, C-terminal domain; RmlC-like cupin domain; Pirin; RmlC-like jelly roll fold
	TraesCS5B01G536000	5B	691 943 360 .. 691 941 430 (-)	1931	G		Pirin-like protein	Pirin, N-terminal domain; Pirin, C-terminal domain; RmlC-like cupin domain; RmlC-like jelly roll fold
	TraesCS5B01G536100	5B	691 990 041 .. 691 986 833 (-)	3209	G		RNA binding protein
	TraesCS5B01G536200	5B	692 020 895 .. 692 012 928 (-)	7968	G	MF: catalytic activity; BP: metabolic process	Long-chain-fatty-acid CoA ligase, putative	AMP-dependent synthetase/ligase; AMP-binding, conserved site
	TraesCS5B01G536300	5B	692 218 349 .. 692 209 977 (-)	8373	G	MF: catalytic activity; BP: metabolic process	Long-chain-fatty-acid CoA ligase, putative	AMP-dependent synthetase/ligase
	TraesCS5B01G536400	5B	692 511 732 .. 692 508 668 (-)	3065	G		Cleavage and polyadenylation specificity factor subunit 3	Metallo-beta-lactamase; Zn-dependent metallo-hydrolase, RNA
RFL_Contig5616_1779	TraesCS5B01G536500	5B	692 559 588 .. 692 565 223 (+)	5636	G	MF: protein kinase activity; MF: ATP binding; BP: protein phosphorylation	Kinase-like protein	Protein kinase domain; Serine/threonine-protein kinase, active site; Protein kinase-like domain
	TraesCS5B01G536600	5B	692 629 200 .. 692 636 633 (+)	7434	G		myb-like protein X
	TraesCS5B01G536700	5B	692 678 494 .. 692 679 887 (+)	1394	G		ROP-interactive CRIB motif protein	CRIB domain
	TraesCS5B01G536800	5B	692 691 117 .. 692 692 185 (+)	1069	G		ROP interacting CRIB motif protein	CRIB domain
	TraesCS5B01G536900	5B	692 697 030 .. 692 694 652 (-)	2379	G	MF: catalytic activity	Purple acid phosphatase	Orn/Lys/Arg decarboxylase, major domain; Orn/Lys/Arg decarboxylase, C-terminal; Pyridoxal phosphate-dependent transferase, major region, subdomain 1; Pyridoxal phosphate-dependent transferase, subdomain 2; Pyridoxal phosphate-dependent transferase
	TraesCS5B01G537000	5B	693 006 229 .. 693 002 831 (-)	3399	G	MF: DNA binding; CC: nucleus; BP: regulation of transcription, DNA-templated	GC-rich sequence DNA-binding factor 1	GC-rich sequence DNA-binding factor domain
	TraesCS5B01G537100	5B	693 035 056 .. 693 021 158 (-)	13899	G	MF: ATP binding	ATP-dependent Clp protease ATP-binding subunit	ClpA/B family; AAA+ ATPase domain; ATPase, AAA-type, core; ClpA/B, conserved site 1; Clp ATPase, C-terminal; P-loop containing nucleoside triphosphate hydrolase
	TraesCS5B01G537200	5B	693 179 117 .. 693 184 416 (+)	5300	G		Ribonuclease P protein subunit P38, related protein
	TraesCS5B01G537300	5B	693 190 538 .. 693 184 862 (-)	5677	G		Protein BREVIS RADIX	Brevis radix (BRX) domain; Transcription factor BREVIS RADIX, N-terminal domain
	TraesCS5B01G537400	5B	693 202 637 .. 693 206 596 (+)	3960	G		Cleavage and polyadenylation specificity factor subunit 3	Metallo-beta-lactamase; Zn-dependent metallo-hydrolase, RNA specificity domain; Pre-mRNA 3'-end-processing endonuclease polyadenylation factor C-term; Beta-Casp domain
	TraesCS5B01G537500	5B	693 447 943 .. 693 447 395 (-)	549	G		DNA topoisomerase
	TraesCS5B01G537600	5B	693 449 957 .. 693 451 514 (+)	1558	G		Methyl-CpG-binding domain-containing protein 9
	TraesCS5B01G537700	5B	693 623 936 .. 693 611 017 (-)	12920	TE?		Chromodomain-helicase-DNA-binding family protein	Helicase, C-terminal; P-loop containing nucleoside triphosphate hydrolase
	TraesCS5B01G537800	5B	693 660 127 .. 693 667 294 (+)	7168	G	MF: protein binding	Ankyrin repeat family protein	Ankyrin repeat; Tetratricopeptide-like helical domain; Tetratricopeptide repeat-containing domain; Tetratricopeptide repeat 2; Tetratricopeptide repeat; Ankyrin repeat-containing domain
	TraesCS5B01G537900	5B	693 669 763 .. 693 680 943 (+)	11181	G	MF: protein binding	Ankyrin repeat protein-like	Ankyrin repeat; Tetratricopeptide-like helical domain; Ankyrin repeat-containing domain
	TraesCS5B01G538000	5B	693 685 952 .. 693 688 809 (+)	2858	TE?		F-box family protein	Leucine-rich repeat domain, L domain-like
	TraesCS5B01G538100	5B	693 709 464 .. 693 697 792 (-)	11673	G	CC: nucleus	Methyl-CpG-binding domain-containing protein 9	FY-rich, N-terminal; FY-rich, C-terminal
	TraesCS5B01G538200	5B	693 872 108 .. 693 879 868 (+)	7761	G	MF: protein binding	Ankyrin repeat family protein	Ankyrin repeat; Tetratricopeptide-like helical domain; Tetratricopeptide repeat-containing domain; Tetratricopeptide repeat 2; Tetratricopeptide repeat; Ankyrin repeat-containing domain
	TraesCS5B01G538300	5B	693 982 242 .. 693 980 554 (-)	1689	G	MF: N,N-dimethylaniline monooxygenase activity; MF: oxidoreductase activity; MF: flavin adenine dinucleotide binding; MF: NADP binding; BP: oxidation-reduction process	Flavin-containing monooxygenase	Pyridine nucleotide-disulphide oxidoreductase, class-II; Dimethylaniline monooxygenase, N-oxide-forming; FAD/NAD(P)-binding domain
	TraesCS5B01G538400	5B	693 994 819 .. 693 992 353 (-)	2467	G		Ycf20-like protein	Uncharacterised protein family Ycf20
	TraesCS5B01G538500	5B	693 995 215 .. 693 997 007 (+)	1793	G		nuclear poly(a) polymerase
	TraesCS5B01G538600	5B	694 009 521 .. 694 006 126 (-)	3396	G	MF: protein kinase activity; MF: protein binding; MF: ATP binding; BP: protein phosphorylation	Receptor-like protein kinase	Protein kinase domain; Serine-threonine/tyrosine-protein kinase, catalytic domain; Leucine-rich repeat; Leucine-rich repeat, typical subtype; Serine/threonine-protein kinase, active site; Protein kinase-like domain; Protein kinase, ATP binding site; Leucine-rich repeat domain, L domain-like
	TraesCS5B01G538700	5B	694 034 292 .. 694 035 274 (+)	983	G		Hydroxyproline-rich glycoprotein
QPh.ippg-6A.1 / 5 225 084 - 8 225 084 / Excalibur_c20597_569
	TraesCS6A01G011300	6A	5 297 203 .. 5 294 255 (-)	2949	G		RING/U-box superfamily protein	Protein of unknown function DUF3615
	TraesCS6A01G011400	6A	5 322 498 .. 5 319 080 (-)	3419	G	MF: nucleic acid binding	RNA binding protein	RNA recognition motif domain
	TraesCS6A01G011500	6A	5 324 822 .. 5 323 438 (-)	1385	G		stress response NST1-like protein
	TraesCS6A01G011600	6A	5 327 045 .. 5 326 377 (-)	669	G		MADS-box transcription factor 21
	TraesCS6A01G011700	6A	5 358 104 .. 5 364 843 (+)	6740	G	MF: DNA binding; MF: transcription factor activity, sequence-specific DNA binding; CC: nucleus; BP: regulation of transcription, DNA-templated; MF: protein dimerization activity	MADS-box transcription factor	Transcription factor, MADS-box; Transcription factor, K-box
	TraesCS6A01G011800	6A	5 480 862 .. 5 473 439 (-)	7424	G	BP: phosphorelay signal transduction system	Two-component response regulator	Signal transduction response regulator, receiver domain; CheY-like superfamily
	TraesCS6A01G011900	6A	5 505 060 .. 5 504 161 (-)	900	G	BP: phosphorelay signal transduction system	Two-component response regulator	Signal transduction response regulator, receiver domain; CheY-like superfamily
	TraesCS6A01G012000	6A	5 558 354 .. 5 551 169 (-)	7186	G	BP: phosphorelay signal transduction system	Two-component response regulator	Signal transduction response regulator, receiver domain; CheY-like superfamily
	TraesCS6A01G012100	6A	5 603 131 .. 5 605 597 (+)	2467	G	MF: iron ion binding; MF: oxidoreductase activity, acting on paired donors, with incorporation or reduction of molecular oxygen; MF: heme binding; BP: oxidation-reduction process	Cytochrome P450	Cytochrome P450; Cytochrome P450, E-class, group I
	TraesCS6A01G012200	6A	5 607 286 .. 5 605 811 (-)	1476	G	MF: nucleic acid binding	RNA binding protein	RNA recognition motif domain
	TraesCS6A01G012300	6A	5 671 555 .. 5 676 470 (+)	4916	G	MF: iron ion binding; MF: oxidoreductase activity, acting on paired donors, with incorporation or reduction of molecular oxygen; MF: heme binding; BP: oxidation-reduction process	Cytochrome P450	Cytochrome P450; Cytochrome P450, E-class, group I
	TraesCS6A01G012400	6A	5 774 197 .. 5 776 510 (+)	2314	G	MF: iron ion binding; MF: oxidoreductase activity, acting on paired donors, with incorporation or reduction of molecular oxygen; MF: heme binding; BP: oxidation-reduction process	Cytochrome P450	Cytochrome P450; Cytochrome P450, E-class, group I
	TraesCS6A01G012500	6A	5 857 535 .. 5 856 594 (-)	942	G	BP: cellular aromatic compound metabolic process; MF: ferrous iron binding; MF: zinc ion binding; MF: oxidoreductase activity; MF: oxidoreductase activity, acting on single donors with incorporation of molecular oxygen; BP: oxidation-reduction process	4,5-dioxygenase-like protein	Extradiol ring-cleavage dioxygenase, class III enzyme, subunit B; Extradiol aromatic ring-opening dioxygenase, DODA-type
	TraesCS6A01G012600	6A	5 861 573 .. 5 863 417 (+)	1845	G	MF: iron ion binding; MF: oxidoreductase activity, acting on paired donors, with incorporation or reduction of molecular oxygen; MF: heme binding; BP: oxidation-reduction process	Flavonoid 3'-hydroxylase	Cytochrome P450; Cytochrome P450, E-class, group I; Cytochrome P450, conserved site
	TraesCS6A01G012700	6A	5 874 378 .. 5 872 687 (-)	1692	G		Isoflavone reductase-like protein	NmrA-like domain; NAD(P)-binding domain
	TraesCS6A01G012800	6A	5 900 684 .. 5 904 508 (+)	3825	G	MF: protein binding	Leucine-rich repeat receptor-like protein kinase family protein	Leucine-rich repeat; Leucine-rich repeat, typical subtype; Leucine-rich repeat-containing N-terminal, plant-type; Leucine-rich repeat domain, L domain-like
	TraesCS6A01G012900	6A	5 916 514 .. 5 918 555 (+)	2042	G	MF: protein binding	Leucine-rich repeat receptor-like protein kinase family protein	Leucine-rich repeat; Leucine-rich repeat-containing N-terminal, plant-type; Leucine-rich repeat domain, L domain-like
	TraesCS6A01G013000	6A	5 918 587 .. 5 919 557 (+)	971	G	MF: protein binding	Leucine-rich repeat receptor-like protein kinase family protein	Leucine-rich repeat; Leucine-rich repeat domain, L domain-like
	TraesCS6A01G013100	6A	5 939 421 .. 5 942 754 (+)	3334	G	MF: protein binding	Leucine-rich repeat receptor-like protein kinase family protein	Leucine-rich repeat; Leucine-rich repeat, typical subtype; Leucine-rich repeat-containing N-terminal, plant-type; Leucine-rich repeat domain, L domain-like
	TraesCS6A01G013200	6A	6 189 852 .. 6 193 194 (+)	3343	G	MF: protein binding	Trihelix transcription factor GT-2	SANT/Myb domain; WD40/YVTN repeat-like-containing domain; Myb-like domain
	TraesCS6A01G013300	6A	6 562 757 .. 6 569 872 (+)	7116	G	BP: phosphorelay signal transduction system	Two-component response regulator	Signal transduction response regulator, receiver domain; CheY-like superfamily
	TraesCS6A01G013400	6A	6 609 077 .. 6 596 738 (-)	12340	G	CC: kinetochore; BP: centromere complex assembly	Centromere O	Centromere protein O
	TraesCS6A01G013500	6A	6 699 199 .. 6 701 391 (+)	2193	G	MF: protein binding	Leucine-rich repeat receptor-like protein kinase family protein	Leucine-rich repeat; Leucine-rich repeat, typical subtype; Leucine-rich repeat domain, L domain-like
Excalibur_c20597_569	TraesCS6A01G013600	6A	6 721 481 .. 6 725 416 (+)	3936	G	MF: GTP binding	Nitric oxide synthase 1	GTP binding domain; P-loop containing nucleoside triphosphate hydrolase; Circularly permuted (CP)-type guanine nucleotide-binding (G) domain
	TraesCS6A01G013700	6A	6 727 564 .. 6 735 295 (+)	7732	G	MF: protein binding	Ubiquitin family protein	Ubiquitin domain; Ubiquitin conserved site; Ubiquitin; Ubiquitin-related domain
	TraesCS6A01G013800	6A	6 739 737 .. 6 740 659 (+)	923	G		Large proline-rich protein BAG6
	TraesCS6A01G013900	6A	6 742 380 .. 6 741 985 (-)	396	G		Outer envelope protein 61
	TraesCS6A01G014000	6A	6 805 120 .. 6 804 413 (-)	708	TE?		RING/FYVE/PHD zinc finger superfamily protein
	TraesCS6A01G014100	6A	6 893 444 .. 6 890 789 (-)	2656	G		Polygalacturonase non-catalytic protein	BURP domain
	TraesCS6A01G014200	6A	6 895 077 .. 6 896 267 (+)	1191	G	MF: protein binding	BTB/POZ domain containing protein, expressed	BTB/POZ domain; MATH/TRAF domain; TRAF-like; SKP1/BTB/POZ domain
	TraesCS6A01G014300	6A	6 977 676 .. 6 972 974 (-)	4703	G	MF: ADP binding	Disease resistance protein (NBS-LRR class) family	NB-ARC; IPR027417: P-loop containing nucleoside triphosphate hydrolase
	TraesCS6A01G014400	6A	7 030 744 .. 7 031 007 (+)	264	G		Eukaryotic translation initiation factor 4E-1B
	TraesCS6A01G014500	6A	7 079 617 .. 7 080 378 (+)	762	G		Pentatricopeptide repeat-containing protein	Pentatricopeptide repeat
	TraesCS6A01G014600	6A	7 080 576 .. 7 081 763 (+)	1188	G		Pentatricopeptide repeat-containing protein	Pentatricopeptide repeat
	TraesCS6A01G014700	6A	7 145 822 .. 7 150 913 (+)	5092	G	MF: ADP binding	Disease resistance protein (NBS-LRR class) family	NB-ARC; Winged helix-turn-helix DNA-binding domain; P-loop containing nucleoside triphosphate hydrolase; Leucine-rich repeat domain, L domain-like
	TraesCS6A01G014800	6A	7 176 806 .. 7 173 529 (-)	3278	G		Pentatricopeptide repeat-containing protein	Pentatricopeptide repeat
	TraesCS6A01G014900	6A	7 185 372 .. 7 184 647 (-)	726	G		Pentatricopeptide repeat-containing protein	Pentatricopeptide repeat
	TraesCS6A01G015000	6A	7 186 802 .. 7 185 555 (-)	1248	G		Pentatricopeptide repeat-containing protein	Pentatricopeptide repeat
	TraesCS6A01G015100	6A	7 200 746 .. 7 203 756 (+)	3011	G		Acetate kinase
	TraesCS6A01G015200	6A	7 395 064 .. 7 394 432 (-)	633	G	MF: double-stranded DNA binding; BP: regulation of transcription, DNA-templated	Mitochondrial transcription termination factor-like	Transcription termination factor, mitochondrial/chloroplastic
	TraesCS6A01G015300	6A	7 398 587 .. 7 397 019 (-)	1569	G	MF: catalytic activity; BP: metabolic process; BP: biosynthetic process; MF: transferase activity, transferring acyl groups other than amino-acyl groups	Chalcone synthase	Chalcone/stilbene synthase, N-terminal; Polyketide synthase, type III; Chalcone/stilbene synthase, C-terminal; Thiolase-like
	TraesCS6A01G015400	6A	7 597 050 .. 7 595 345 (-)	1706	G	MF: methyltransferase activity; MF: O-methyltransferase activity; MF: protein dimerization activity	O-methyltransferase family protein	O-methyltransferase, family 2; Winged helix-turn-helix DNA-binding domain; Plant methyltransferase dimerisation; O-methyltransferase COMT-type; S-adenosyl-L-methionine-dependent methyltransferase
	TraesCS6A01G015500	6A	7 697 400 .. 7 699 079 (+)	1680	G	MF: catalytic activity; BP: metabolic process; BP: biosynthetic process; MF: transferase activity, transferring acyl groups other than amino-acyl groups	Chalcone synthase	Chalcone/stilbene synthase, N-terminal; Polyketide synthase, type III; Chalcone/stilbene synthase, C-terminal; Thiolase-like
	TraesCS6A01G015600	6A	7 723 203 .. 7 724 777 (+)	1575	G	MF: protein binding	Peptidylprolyl isomerase	Tetratricopeptide repeat 1; Tetratricopeptide-like helical domain; Tetratricopeptide repeat-containing domain; Tetratricopeptide repeat
	TraesCS6A01G015700	6A	7 733 339 .. 7 731 528 (-)	1812	TE?	MF: protein binding	F-box protein	F-box domain
	TraesCS6A01G015800	6A	7 969 464 .. 7 977 263 (+)	7800	TE?	MF: chromatin binding; MF: methyltransferase activity	Cytosine-specific methyltransferase	Chromo/chromo shadow domain; Bromo adjacent homology (BAH) domain; C-5 cytosine methyltransferase; Chromo domain-like; DNA methylase, C-5 cytosine-specific, active site; Chromo domain; S-adenosyl-L-methionine-dependent methyltransferase
	TraesCS6A01G015900	6A	7 977 652 .. 7 981 420 (+)	3769	G	MF: double-stranded DNA binding; BP: regulation of transcription, DNA-templated	Mitochondrial transcription termination factor-like	Transcription termination factor, mitochondrial/chloroplastic
	TraesCS6A01G016000	6A	7 986 686 .. 7 989 822 (+)	3137	G	MF: double-stranded DNA binding; BP: regulation of transcription, DNA-templated	Mitochondrial transcription termination factor-like	Transcription termination factor, mitochondrial/chloroplastic
	TraesCS6A01G016100	6A	7 991 233 .. 7 992 453 (+)	1221	G	MF: double-stranded DNA binding; BP: regulation of transcription, DNA-templated	Mitochondrial transcription termination factor-like	Transcription termination factor, mitochondrial/chloroplastic
	TraesCS6A01G016200	6A	7 997 318 .. 8 002 713 (+)	5396	G		Ubiquitin-conjugating enzyme E2, putative	Ubiquitin-conjugating enzyme E2; Ubiquitin-conjugating enzyme/RWD-like; Ubiquitin-conjugating enzyme, active site
	TraesCS6A01G016300	6A	8 011 082 .. 8 010 136 (-)	947	G		Endosperm transfer cell specific PR9
	TraesCS6A01G016400	6A	8 170 486 .. 8 171 640 (+)	1155	G	MF: double-stranded DNA binding; BP: regulation of transcription, DNA-templated	Mitochondrial transcription termination factor-like	Transcription termination factor, mitochondrial/chloroplastic
	TraesCS6A01G016500	6A	8 174 985 .. 8 176 124 (+)	1140	G	MF: double-stranded DNA binding; BP: regulation of transcription, DNA-templated	Mitochondrial transcription termination factor-like	Transcription termination factor, mitochondrial/chloroplastic
	TraesCS6A01G016600	6A	8 197 880 .. 8 197 311 (-)	570	G	MF: double-stranded DNA binding; BP: regulation of transcription, DNA-templated	Mitochondrial transcription termination factor-like	Transcription termination factor, mitochondrial/chloroplastic
	TraesCS6A01G016700	6A	8 202 396 .. 8 200 649 (-)	1748	G	MF: double-stranded DNA binding; BP: regulation of transcription, DNA-templated	Mitochondrial transcription termination factor-like	Transcription termination factor, mitochondrial/chloroplastic
	TraesCS6A01G016800	6A	8 212 635 .. 8 208 530 (-)	4106	G	MF: double-stranded DNA binding; BP: regulation of transcription, DNA-templated	Mitochondrial transcription termination factor-like	Transcription termination factor, mitochondrial/chloroplastic
QPh.ippg-6A.2 / 451 459 034 - 454 459 034 / AX-158526868
	TraesCS6A01G240400	6A	451 659 872 .. 451 662 196 (+)	2325	G	MF: DNA binding; MF: transcription factor activity, sequence-specific DNA binding; BP: regulation of transcription, DNA-templated; MF: sequence-specific DNA binding	Homeobox protein, putative	Helix-turn-helix motif; Homeobox domain; Leucine zipper, homeobox-associated; Homeobox domain-like; Homeobox, conserved site
	TraesCS6A01G240500	6A	451 669 168 .. 451 663 192 (-)	5977	G		Embryogenesis-associated protein EMB8	Alpha/beta hydrolase fold-1; AB hydrolase 4, conserved site; AB hydrolase 4 family; Alpha/Beta hydrolase fold
	TraesCS6A01G240600	6A	451 980 227 .. 451 987 318 (+)	7092	G	MF: metalloendopeptidase activity; MF: ATP binding; BP: proteolysis; CC: membrane	ATP-dependent zinc metalloprotease FTSH protein	Peptidase M41; AAA+ ATPase domain; ATPase, AAA-type, core; ATPase, AAA-type, conserved site; Peptidase, FtsH; P-loop containing nucleoside triphosphate hydrolase
	TraesCS6A01G240700	6A	451 989 276 .. 451 988 299 (-)	978	G	MF: heme binding	Cytochrome b5	Cytochrome b5-like heme/steroid binding domain; Cytochrome b5, heme-binding site
	TraesCS6A01G240800	6A	452 099 442 .. 452 097 169 (-)	2274	G	BP: transmembrane transport	Transporter family protein	Oligopeptide transporter, OPT superfamily
	TraesCS6A01G240900	6A	452 267 427 .. 452 264 023 (-)	3405	G	BP: transmembrane transport	Yellow stripe 1A transporter	Oligopeptide transporter, OPT superfamily
	TraesCS6A01G241000	6A	452 280 082 .. 452 276 715 (-)	3368	G	MF: protein kinase activity; MF: ATP binding; BP: protein phosphorylation	Kinase family protein	Protein kinase domain; Serine-threonine/tyrosine-protein kinase, catalytic domain; Serine/threonine-protein kinase, active site; Protein kinase-like domain; Protein kinase, ATP binding site
	TraesCS6A01G241100	6A	452 626 962 .. 452 631 907 (+)	4946	TE?	MF: ATP binding	SNF2 domain-containing protein / helicase domain-containing protein	SNF2-related, N-terminal domain; Helicase, C-terminal; Helicase superfamily 1/2, ATP-binding domain; P-loop containing nucleoside triphosphate hydrolase
	TraesCS6A01G241200	6A	452 641 044 .. 452 637 114 (-)	3931	G	MF: protein kinase activity; MF: ATP binding; BP: protein phosphorylation	Protein kinase	Protein kinase domain; Serine/threonine-protein kinase, active site; Protein kinase-like domain
	TraesCS6A01G241300	6A	452 778 450 .. 452 774 751 (-)	3700	G	MF: nuclease activity; BP: U6 snRNA 3'-end processing	U6 snRNA phosphodiesterase	U6 snRNA phosphodiesterase Usb1
AX-158526868	TraesCS6A01G241400	6A	452 957 717 .. 452 954 659 (-)	3059	G		Chaperone protein dnaJ-like
	TraesCS6A01G241500	6A	453 121 115 .. 453 121 726 (+)	612	G	MF: enzyme inhibitor activity	Invertase inhibitor	Pectinesterase inhibitor domain
	TraesCS6A01G241600	6A	453 128 531 .. 453 129 217 (+)	687	G	MF: enzyme inhibitor activity	Invertase inhibitor	Pectinesterase inhibitor domain
Colored genes overlap between QPh.ippg-6A.2 and QPh.ippg-6A.3	TraesCS6A01G241700	6A	453 552 714 .. 453 553 244 (+)	531	U		Unknown protein
	TraesCS6A01G241800	6A	453 572 489 .. 453 570 216 (-)	2274	G	BP: regulation of cyclin-dependent protein serine/threonine kinase activity; MF: protein kinase binding	Cyclin-like	Cyclin P/U; Cyclin-like; Cyclin PHO80-like
	TraesCS6A01G241900	6A	453 686 294 .. 453 685 848 (-)	447	G		3-oxoacyl-[acyl-carrier-protein] synthase 3
	TraesCS6A01G242000	6A	453 827 944 .. 453 824 658 (-)	3287	G	MF: transcription factor activity, sequence-specific DNA binding; BP: regulation of transcription, DNA-templated; MF: sequence-specific DNA binding	WRKY transcription factor	WRKY domain
	TraesCS6A01G242100	6A	453 871 714 .. 453 868 215 (-)	3500	G		ELMO domain-containing protein, putative	ELMO domain
	TraesCS6A01G242200	6A	453 907 282 .. 453 903 818 (-)	3465	G	CC: endoplasmic reticulum membrane	Vesicle-associated protein 1-1	Major sperm protein (MSP) domain; PapD-like; Immunoglobulin-like fold; Vesicle-associated membrane-protein-associated protein
	TraesCS6A01G242300	6A	453 911 749 .. 453 908 254 (-)	3496	G	MF: structural constituent of ribosome; CC: intracellular; CC: ribosome; BP: translation	50S ribosomal protein L19	Ribosomal protein L19; Translation protein SH3-like domain
	TraesCS6A01G242400	6A	454 091 478 .. 454 094 172 (+)	2695	G	MF: transporter activity; BP: transport; CC: integral component of membrane; BP: transmembrane transport	Glycerol-3-phosphate transporter	Sugar phosphate transporter; Major facilitator superfamily; Major facilitator superfamily domain
	TraesCS6A01G242500	6A	454 349 733 .. 454 348 532 (-)	1202	G	MF: electron carrier activity	Blue copper protein	Phytocyanin domain; Cupredoxin
	TraesCS6A01G242600	6A	454 390 682 .. 454 385 997 (-)	4686	G	MF: transferase activity, transferring acyl groups other than amino-acyl groups	Shikimate/quinate hydroxycinnamoyl transferase	Transferase
QPh.ippg-6A.3 / 453 138 223 - 458 101 664 / AX-158543245 / Tdurum_contig53138_302 / IAAV7384 / AX-95228827 / BS00036878_51 / AX-94674935/ AX-158527035
	TraesCS6A01G242700	6A	454 545 950 .. 454 548 173 (+)	2224	G	BP: lipid metabolic process	Phospholipase a1-chloroplastic-like	Fungal lipase-like domain; Alpha/Beta hydrolase fold
AX-158543245	TraesCS6A01G242800	6A	454 646 497 .. 454 650 205 (+)	3709	G	MF: protein kinase activity; MF: ATP binding; BP: protein phosphorylation	Kinase family protein	Protein kinase domain; Serine/threonine-protein kinase, active site; Protein kinase-like domain
Tdurum_contig53138_302 IAAV738 4 AX-95228827	TraesCS6A01G242900	6A	454 657 880 .. 454 648 252 (-)	9629	G	CC: transcription factor TFIID complex;GO:0006352 BP: DNA-templated transcription, initiation	Transcription initiation factor TFIID subunit 4b	Transcription initiation factor TFIID component TAF4; RST domain of plant C-terminal
	TraesCS6A01G243000	6A	454 675 273 .. 454 679 707 (+)	4435	G	MF: thiol-dependent ubiquitin-specific protease activity; CC: intracellular; BP: ubiquitin-dependent protein catabolic process	Ubiquitin carboxyl-terminal hydrolase	Peptidase C12, ubiquitin carboxyl-terminal hydrolase
	TraesCS6A01G243100	6A	454 681 656 .. 454 679 710 (-)	1947	G		bZIP transcription factor (DUF630 and DUF632)	Domain of unknown function DUF632; Domain of unknown function DUF630
	TraesCS6A01G243200	6A	454 706 798 .. 454 708 469 (+)	1672	G		Pleiotropic drug resistance ABC transporter
	TraesCS6A01G243300	6A	454 712 683 .. 454 710 994 (-)	1690	G	DNA binding; MF: transcription factor activity, sequence-specific DNA binding; BP: regulation of transcription, DNA-templated	Ethylene-responsive transcription factor	AP2/ERF domain; DNA-binding domain
	TraesCS6A01G243400	6A	454 804 396 .. 454 810 913 (+)	6518	G		UPF0565 protein C2orf69	Uncharacterised protein family UPF0565; Alpha/Beta hydrolase fold
	TraesCS6A01G243500	6A	454 934 116 .. 454 935 078 (+)	963	G	MF: DNA binding; MF: transcription factor activity, sequence-specific DNA binding; BP: regulation of transcription, DNA-templated	Ethylene-responsive transcription factor	AP2/ERF domain; DNA-binding domain
	TraesCS6A01G243600	6A	454 945 597 .. 454 939 508 (-)	6090	G	BP: metabolic process	3-isopropylmalate dehydratase small subunit	Aconitase A/isopropylmalate dehydratase small subunit, swivel domain; Aconitase/3-isopropylmalate dehydratase, swivel
	TraesCS6A01G243700	6A	455 043 016 .. 455 046 105 (+)	3090	G		PPPDE thiol peptidase family protein, putative	PPPDE putative peptidase domain
	TraesCS6A01G243800	6A	455 050 306 .. 455 046 593 (-)	3714	G		Alpha/beta-hydrolase superfamily protein	Domain of unknown function DUF676, lipase-like; Alpha/Beta hydrolase fold
	TraesCS6A01G243900	6A	455 317 798 .. 455 314 339 (-)	3460	G	MF: hydrolase activity, hydrolyzing O-glycosyl compounds; BP: carbohydrate metabolic process	Beta xylosidase	Glycoside hydrolase, family 3, N-terminal; Glycoside hydrolase family 3 C-terminal domain; Immunoglobulin-like fold; Glycoside hydrolase superfamily; Fibronectin type III-like domain
	TraesCS6A01G244000	6A	455 458 171 .. 455 463 717 (+)	5547	G	MF: NAD+ kinase activity; BP: metabolic process; MF: kinase activity	Ceramide kinase	Diacylglycerol kinase, catalytic domain; PH domain-like; NAD kinase/diacylglycerol kinase-like domain; Inorganic polyphosphate/ATP-NAD kinase, domain 1
BS00036878_51	TraesCS6A01G244100	6A	455 644 568 .. 455 646 567 (+)	2000	G	MF: protein kinase activity; MF: ATP binding; BP: protein phosphorylation	Protein kinase	Protein kinase domain; Protein kinase-like domain
AX-94674935	TraesCS6A01G244200	6A	455 649 834 .. 455 658 360 (+)	8527	TE		Retrovirus-related Pol polyprotein from transposon TNT 1-94
	TraesCS6A01G244400	6A	455 708 513 .. 455 704 714 (-)	3800	G	BP: amino acid transmembrane transport; MF: amino acid transmembrane transporter activity; CC: membrane	Cationic amino acid transporter, putative	Amino acid/polyamine transporter I; Cationic amino acid transporter, C-terminal
	TraesCS6A01G244500	6A	455 822 203 .. 455 821 754 (-)	450	G	MF: protein binding; MF: zinc ion binding	RING/U-box superfamily protein	Zinc finger, RING-type; Zinc finger, RING/FYVE/PHD-type
	TraesCS6A01G244600	6A	455 936 783 .. 455 939 743 (+)	2961	G		Transmembrane protein-like protein	SRP-independent targeting protein 2/TMEM208
	TraesCS6A01G244700	6A	455 942 133 .. 455 940 511 (-)	1623	G	MF: transporter activity; CC: membrane; BP: transmembrane transport	Purine-uracil permease NCS1	Purine-cytosine permease
	TraesCS6A01G244800	6A	455 985 662 .. 455 984 747 (-)	916	G		Late embryogenesis abundant (LEA) hydroxyproline-rich glycoprotein family, putative	Late embryogenesis abundant protein, LEA-14; Immunoglobulin-like fold
	TraesCS6A01G244900	6A	456 011 328 .. 456 014 499 (+)	3172	G	MF: iron ion binding; MF: oxidoreductase activity, acting on paired donors, with incorporation or reduction of molecular oxygen; MF: heme binding; BP: oxidation-reduction process	Cytochrome P450	Cytochrome P450; Cytochrome P450, E-class, group I; Cytochrome P450, conserved site
AX-158527035	TraesCS6A01G245000	6A	456 595 800 .. 456 610 297 (+)	14498	G	MF: protein kinase activity; MF: ATP binding; BP: protein phosphorylation	Protein kinase	Protein kinase domain; Protein kinase-like domain; Protein kinase, ATP binding site
	TraesCS6A01G245100	6A	456 752 792 .. 456 749 720 (-)	3073	G	MF: transporter activity; BP: transport; CC: membrane	Aquaporin	Major intrinsic protein; Major intrinsic protein, conserved site; Aquaporin-like
	TraesCS6A01G245200	6A	456 759 858 .. 456 759 550 (-)	309	G	CC: cytosol; BP: Mo-molybdopterin cofactor biosynthetic process	Molybdopterin synthase sulfur carrier subunit	ThiamineS/Molybdopterin converting factor subunit 1; Molybdopterin converting factor, subunit 1; Beta-grasp domain; Molybdopterin synthase/thiamin biosynthesis sulphur carrier, beta-grasp; Molybdopterin synthase sulfur carrier subunit
	TraesCS6A01G245300	6A	456 759 933 .. 456 768 455 (+)	8523	G	MF: RNA binding	APO protein	APO domain
	TraesCS6A01G245400	6A	456 767 991 .. 456 762 370 (-)	5622	G	MF: protein kinase activity;G MF: ubiquitin-protein transferase activity; MF: ATP binding; BP: protein phosphorylation; BP: protein ubiquitination	Kinase family protein	Protein kinase domain; U box domain; Serine/threonine-protein kinase, active site; Protein kinase-like domain; Zinc finger, RING/FYVE/PHD-type; Rossmann-like
	TraesCS6A01G245500	6A	456 781 382 .. 456 776 772 (-)	4611	G	MF: protein kinase activity; MF: ubiquitin-protein transferase activity; MF: ATP binding;BP: protein phosphorylation; BP: response to stress; BP: protein ubiquitination	Kinase family protein	Protein kinase domain; U box domain; UspA; Serine/threonine-protein kinase, active site; Protein kinase-like domain; Zinc finger, RING/FYVE/PHD-type; Rossmann-like alpha/beta/alpha sandwich fold; Protein kinase, ATP binding site
	TraesCS6A01G245600	6A	457 020 368 .. 457 017 641 (-)	2728	G	MF: serine-type endopeptidase activity; BP: proteolysis	Subtilisin-like protease	Peptidase S8/S53 domain; PA domain; Peptidase S8 propeptide/proteinase inhibitor I9; Peptidase S8, subtilisin-related; Peptidase S8, subtilisin, His-active site; Peptidase S8, subtilisin, Ser-active site
	TraesCS6A01G245700	6A	457 072 246 .. 457 073 909 (+)	1664	TE?	MF: protein binding	F-box protein	F-box domain
	TraesCS6A01G245800	6A	457 091 423 .. 457 085 684 (-)	5740	G		Mitochondrial carrier protein, putative	Mitochondrial substrate/solute carrier; Mitochondrial carrier domain
	TraesCS6A01G245900	6A	457 095 862 .. 457 095 003 (-)	860	G	MF: protein binding	Elicitor-responsive protein 1	C2 domain
	TraesCS6A01G246000	6A	457 309 854 .. 457 315 117 (+)	5264	G		suppressor of npr1-1 constitutive 4
	TraesCS6A01G246100	6A	457 351 319 .. 457 318 979 (-)	32341	G		CsAtPR5
	TraesCS6A01G246200	6A	457 370 874 .. 457 373 819 (+)	2946	G		SPT2 chromatin protein	Chromatin SPT2
	TraesCS6A01G246300	6A	457 401 735 .. 457 376 497 (-)	25239	G	MF: serine-type endopeptidase activity; BP: proteolysis	Tripeptidyl-peptidase 2	Peptidase S8/S53 domain; Peptidase S8, subtilisin-related; Peptidase S8A, tripeptidyl peptidase II; Peptidase S8, subtilisin, Ser-active site
	TraesCS6A01G246400	6A	457 404 701 .. 457 402 452 (-)	2250	G	MF: glutathione peroxidase activity; BP: response to oxidative stress; BP: oxidation-reduction process	Glutathione peroxidase	Glutathione peroxidase; Thioredoxin-like fold; Glutathione peroxidase active site; Glutathione peroxidase conserved site
	TraesCS6A01G246500	6A	457 599 092 .. 457 599 532 (+)	441	G		Ribosomal RNA large subunit methyltransferase F
	TraesCS6A01G246600	6A	457 606 877 .. 457 604 901 (-)	1977	TE	MF: nucleic acid binding	Zinc finger MYM-type-like protein	Zinc finger, TTF-type; Ribonuclease H-like domain; Domain of unknown function DUF4371
	TraesCS6A01G246700	6A	457 617 229 .. 457 619 947 (+)	2719	G	MF: protein binding	C2 calcium/lipid-binding and GRAM domain protein	C2 domain; Phosphoribosyltransferase C-terminal
	TraesCS6A01G246800	6A	457 653 255 .. 457 664 174 (+)	10920	G	MF: zinc ion binding; MF: oxidoreductase activity; BP: oxidation-reduction process	Alcohol dehydrogenase	Quinone oxidoreductase/zeta-crystallin, conserved site; GroES-like; Alcohol dehydrogenase, C-terminal; Alcohol dehydrogenase, N-terminal; NAD(P)-binding domain; Polyketide synthase, enoylreductase domain
	TraesCS6A01G246900	6A	457 683 039 .. 457 685 359 (+)	2321	G	MF: protein binding	Pentatricopeptide repeat-containing protein	Pentatricopeptide repeat; Tetratricopeptide-like helical domain
QPh.ippg-6A.4 / 512 996 178-515 996 178 / GENE-3965_8
	TraesCS6A01G282600	6A	513 764 075 .. 513 764 665 (+)	591	G	MF: protein binding; MF: chaperone binding	BAG family molecular chaperone regulator 5	IQ motif, EF-hand binding site; BAG domain
	TraesCS6A01G282700	6A	514 020 501 .. 514 029 141 (+)	8641	G	MF: protein binding; MF: zinc ion binding	PHD finger protein	Zinc finger, PHD-type; Zinc finger, FYVE/PHD-type; Zinc finger, RING/FYVE/PHD-type; Zinc finger, PHD-finger
	TraesCS6A01G282800	6A	514 031 737 .. 514 036 105 (+)	4369	G		Microtubule associated family protein
	TraesCS6A01G282900	6A	514 039 310 .. 514 042 009 (+)	2700	G	MF: protein kinase activity; MF: protein serine/threonine kinase activity; MF: ATP binding; BP: protein phosphorylation; BP: recognition of pollen	Serine/threonine-protein kinase	Protein kinase domain; S-locus glycoprotein domain; Bulb-type lectin domain; PAN/Apple domain; Serine/threonine-protein kinase, active site; Protein kinase-like domain; Protein kinase, ATP binding site; S-receptor-like serine/threonine-protein kinase
	TraesCS6A01G283000	6A	514 320 233 .. 514 324 963 (+)	4731	G	MF: protein tyrosine phosphatase activity; BP: protein dephosphorylation; MF: protein tyrosine/serine/threonine phosphatase activity; BP: dephosphorylation; MF: phosphatase activity	Dual specificity protein phosphatase, putative	Dual specificity phosphatase, catalytic domain; Tyrosine specific protein phosphatases domain; Protein-tyrosine phosphatase, active site; Dual specificity protein phosphatase domain; Protein-tyrosine phosphatase-like
	TraesCS6A01G283100	6A	514 326 220 .. 514 328 081 (+)	1862	G		DUF506 family protein	Protein of unknown function PDDEXK-like
	TraesCS6A01G283200	6A	514 336 718 .. 514 338 518 (+)	1801	G		Aspartic proteinase nepenthesin-2	Aspartic peptidase domain; Xylanase inhibitor, C-terminal
	TraesCS6A01G283300	6A	514 353 618 .. 514 352 832 (-)	787	G		Saccharopine dehydrogenase
GENE-3965_8	TraesCS6A01G283400	6A	514 494 369 .. 514 492 266 (-)	2104	G	MF: aspartic-type endopeptidase activity; BP: proteolysis	Eukaryotic aspartyl protease family protein, putative	Aspartic peptidase, active site; Aspartic peptidase domain; Xylanase inhibitor, C-terminal; Xylanase inhibitor, N-terminal; Peptidase family A1 domain
	TraesCS6A01G283500	6A	514 679 596 .. 514 677 700 (-)	1897	G		Eukaryotic aspartyl protease family protein, putative	Aspartic peptidase domain; Xylanase inhibitor, C-terminal; Xylanase inhibitor, N-terminal; Peptidase family A1 domain
	TraesCS6A01G283600	6A	514 709 411 .. 514 703 319 (-)	6093	G	MF: catalytic activity; MF: ion channel activity; MF: voltage-gated chloride channel activity; BP: chloride transport;G CC: membrane; BP: transmembrane transport	Chloride channel protein	CBS domain; Chloride channel, voltage gated; Aldolase-type TIM barrel; Chloride channel, core
	TraesCS6A01G283700	6A	514 889 867 .. 514 894 849 (+)	4983	G	MF: aspartic-type endopeptidase activity; BP: proteolysis	Eukaryotic aspartyl protease family protein	Aspartic peptidase A1 family; Aspartic peptidase, active site; Aspartic peptidase domain; Xylanase inhibitor, C-terminal; Xylanase inhibitor, N-terminal; Peptidase family A1 domain
	TraesCS6A01G283800	6A	515 027 880 .. 515 031 528 (+)	3649	G	CC: mitochondrion; BP: protein complex assembly	ATP synthase mitochondrial F1 complex assembly factor 1	ATP11
	TraesCS6A01G283900	6A	515 034 913 .. 515 034 180 (-)	734	G		Ubiquitin-conjugating enzyme E2	Ubiquitin-conjugating enzyme E2; Ubiquitin-conjugating enzyme/RWD-like
	TraesCS6A01G284000	6A	515 063 163 .. 515 062 858 (-)	306	G		GAMMA-TUBULIN COMPLEX PROTEIN 4
	TraesCS6A01G284100	6A	515 289 430 .. 515 289 992 (+)	563	G		low-molecular-weight cysteine-rich 56
	TraesCS6A01G284200	6A	515 644 173 .. 515 643 076 (-)	1098	G		Ubiquitin-conjugating enzyme E2, putative	Ubiquitin-conjugating enzyme E2; Ubiquitin-conjugating enzyme/RWD-like
	TraesCS6A01G284300	6A	515 665 716 .. 515 657 704 (-)	8013	G		Ubiquitin-conjugating enzyme E2	Ubiquitin-conjugating enzyme E2; Ubiquitin-conjugating enzyme/RWD-like
	TraesCS6A01G284400	6A	515 676 080 .. 515 668 519 (-)	7562	G	MF: protein binding	WD repeat-containing protein-like protein	WD40 repeat; Six-bladed beta-propeller, TolB-like; WD40-repeat-containing domain
* Genes hit by significant SNPs or located very close are marked in bold
